# Supplementary material for: Dynamics of Attached Bacteria and Potentially Pathogenic Bacteria to Expanded Polystyrene Plastic Litter in Marine Field Experiments
Source: Toxics. 2026 May 2;14(5):392. doi: 10.3390/toxics14050392 (PMC13210944; doi:10.3390/toxics14050392)
Supplement: Supplementary file 1 [file toxics-14-00392-s001.zip]

Archive with 2 entries (2 files):
- Supplementary Tables.xlsx
- toxics-4245844-supplementary.pdf
