# Supplementary material for: Dynamics of Attached Bacteria and Potentially Pathogenic Bacteria to Expanded Polystyrene Plastic Litter in Marine Field Experiments
Source: Toxics. 2026 May 2;14(5):392. doi: 10.3390/toxics14050392 (PMC13210944; doi:10.3390/toxics14050392)
Supplement: Supplementary file 1 [file toxics-14-00392-s001.zip › Supplementary Tables.xlsx]

## Sheet: Table S1
Table S1. PCR Amplification of the V3–V4 Regions in 16S rDNA.
Step	Primer		PCR reaction mixtures (25-μL)	PCR condition	Reference
	Forward	Reverse
First PCR	Ilumina preadapter +Sequencing primersequence+341F (5’- CCTACGGGNGGCWGCAG-3′)	Ilumina preadapter +Sequencing primer sequence+800R (5’-TACCAGGGT ATCTAATCC-3′)	200 μmol L−1 each dNTP, 1.5 mmol L−1 MgCl2, 0.3 μmol L−1 each primer, 2.5 U Taq DNA polymerase (TaKaRa, EX Taq, Kyoto, Japan), and DNA template (20 ng μL -1)	initial denaturation step at 95°C for 3 min, followed by 35 cycles of denaturation at 95°C for 10 s, annealing at 52°C for 45 s, and extension at 72°C for 1 min, and a final extension step of 72°C for 5 min.	(Herlemann et al., 2011)
Second PCR	Ilumina preadapter +Sequencing primer sequence+341F (5’- CCTACGGGN GGCWGCAG-3’)	Ilumina preadapter +Sequencing primer sequence+800R (5’- TACCAGGGT ATCTAATCC-3′)	200 μmol L−1 each dNTP, 1.5 mmol L−1 MgCl2, 0.3 μmol L−1 each primer, 2.5 U Taq DNA polymerase (TaKaRa, EX Taq, Kyoto, Japan), and DNA template (800 ng), and Nextera XT index Kit (Illumina, CA, USA)	initial denaturation step at 95°C for 3 min, followed by 12 cycles of denaturation at 95°C for 10 s, annealing at 52°C for 45 s, and extension at 72°C for 1 min, and a final extension step of 72°C for 5 min.	(Saito et al., 2012)
Pooling	Equal concentrations of the PCR products were purified using a Qiaquick PCR purification Kit (No. 28104, Qiagen Inc.). Their DNA concentration was measured in a Bio-analyzer 2100 (Agilent Technologies, Palo Alto, CA, USA).
Herlemann, D.P.R., Labrenz, M., Jürgens, K., Bertilsson, S., Waniek, J.J., Andersson, A.F., 2011. Transitions in bacterial communities along the 2000 km salinity gradient of the Baltic Sea. The ISME Journal 5, 1571-1579. 10.1038/ismej.2011.41.
Saito, R., Nonaka, S., Nishiyama, H., Okamura, N., 2012. Molecular mechanism of macrolide–lincosamide resistance in Moraxella catarrhalis. J Med Microbiol 61, 1435-1438. https://doi.org/10.1099/jmm.0.046706-0.

## Sheet: Table S2
Table S2. Summary of Quality Control for the Divisive Amplicon Denoising Algorithm 2 (DADA2), Including Quality Filtering, Trimming, Denoising, Merging of Paired Reads, and Removal of Chimeric Sequences, as Well as GC Content (%), Q20 (%), Q30 (%), and Coverage Obtained From 16S rDNA Metabarcoding Results. Environmental Factors Are Also Included. (Expanded Polystyrene: EPS)
Environmental factors											Substrate	QC results of Metabarcoding
Date	Temperature (℃)	Salinity	DO (mg/L)	pH	DIN (μM)	DIP (μM)	DSi (μM)	DOC (mg/L)	Chl-a (ug/L)	EI		Fastq file	Adapter & Primer Trimming	Quality Filter	denoised Forward	denoised Reverse	merged Pair	non- chimeric	GC(%)	Q20(%)	Q30(%)	Coverage
Mar. 29. 2022	10.55	34	9.46	8.1	4.95232	0.384487	5.41153	1.61999	1.12478	1.69001	Seawater	2203JM_SW01_1P	174566	131971	127114	129356	101148	59777	52.35	84.46	74.11	0.992775
Mar. 29. 2022	10.55	34	9.46	8.1	4.95232	0.384487	5.41153	1.61999	1.12478	1.69001	Seawater	2203JM_SW02_1P	125484	94761	90898	92561	70929	42902	52.31	84.13	73.73	0.995033
Mar. 29. 2022	10.55	34	9.46	8.1	4.95232	0.384487	5.41153	1.61999	1.12478	1.69001	Seawater	2203JM_SW03_1P	124318	73955	70716	72107	54450	35511	52.39	81.85	70.13	0.995635
Apr. 26, 2022	18.233	26.9	7.8	7.94	5	0.98701	14.441	2.207	2.6528	3.44047	EPS	2204JM_EPS02_1P	84913	70356	66263	68406	42892	27978	53.2	89.9	80.9	0.984196
Apr. 26, 2022	18.233	26.9	7.8	7.94	5	0.98701	14.441	2.207	2.6528	3.44047	EPS	2204JM_EPS03_1P	36360	29461	26933	28345	14669	9181	53.5	88	78.2	0.997742
May 24, 2022	19.507	33.89	7.65	8.04	3.09268	0.0818994	7.20656	1.839	1.89062	1.27142	EPS	2205JM_EPS02_1P	29924	18481	17830	17941	14924	6996	54	83.9	71.8	0.999849
May 24, 2022	19.507	33.89	7.65	8.04	3.09268	0.0818994	7.20656	1.839	1.89062	1.27142	EPS	2205JM_EPS03_1P	20749	17086	16531	16701	14881	7775	53.5	88.8	79.9	0.999548
May 24, 2022	19.507	33.89	7.65	8.04	3.09268	0.0818994	7.20656	1.839	1.89062	1.27142	Seawater	2205JM_SW02_1P	31721	22848	21051	22025	15462	11344	51.8	85.3	74	0.998946
May 24, 2022	19.507	33.89	7.65	8.04	3.09268	0.0818994	7.20656	1.839	1.89062	1.27142	Seawater	2205JM_SW03_1P	30200	21592	19823	20620	13842	9866	51.9	85.1	73.7	0.999247
Jun. 28, 2022	23.623	33.84	6.58	7.92	2.42482	0.219019	3.99229	1.24577	2.60198	1.31398	EPS	2206JM_EPS01_1P	41384	34963	34190	34510	32344	24479	53.6	89.5	80.6	0.998043
Jun. 28, 2022	23.623	33.84	6.58	7.92	2.42482	0.219019	3.99229	1.24577	2.60198	1.31398	EPS	2206JM_EPS02_1P	33320	27958	27349	27606	26065	19222	53.5	89.7	80.9	0.998495
Jun. 28, 2022	23.623	33.84	6.58	7.92	2.42482	0.219019	3.99229	1.24577	2.60198	1.31398	EPS	2206JM_EPS03_1P	38040	31763	31143	31410	29112	20780	53.5	89.4	80.2	0.997893
Jun. 28, 2022	23.623	33.84	6.58	7.92	2.42482	0.219019	3.99229	1.24577	2.60198	1.31398	Seawater	2206JM_SW01_1P	148091	102392	96649	99654	73621	41846	51.8	82.7	71.7	0.989163
Jun. 28, 2022	23.623	33.84	6.58	7.92	2.42482	0.219019	3.99229	1.24577	2.60198	1.31398	Seawater	2206JM_SW02_1P	171870	121616	114406	118150	87165	47324	51.8	83.8	72.8	0.98811
Jun. 28, 2022	23.623	33.84	6.58	7.92	2.42482	0.219019	3.99229	1.24577	2.60198	1.31398	Seawater	2206JM_SW03_1P	150698	103138	97879	100088	75537	38652	52	82.6	71.6	0.990819
Jul. 26, 2022	25.978	33.49	6.32	8	6.22292	0.390844	3.23874	1.24558	0.740519	2.0233	EPS	2207JM_EPS01_1P	144933	121092	119131	119935	111807	77504	53.7	90	81	0.993377
Jul. 26, 2022	25.978	33.49	6.32	8	6.22292	0.390844	3.23874	1.24558	0.740519	2.0233	EPS	2207JM_EPS02_1P	38773	31583	30182	30894	26510	16887	53.7	89.3	80.1	0.998946
Jul. 26, 2022	25.978	33.49	6.32	8	6.22292	0.390844	3.23874	1.24558	0.740519	2.0233	Seawater	2207JM_SW01_1P	49768	40713	37120	38858	27164	21957	53	89.4	79.9	0.994732
Jul. 26, 2022	25.978	33.49	6.32	8	6.22292	0.390844	3.23874	1.24558	0.740519	2.0233	Seawater	2207JM_SW02_1P	48931	37578	34452	36021	26012	21460	52.7	86.8	77.3	0.992023
Jul. 26, 2022	25.978	33.49	6.32	8	6.22292	0.390844	3.23874	1.24558	0.740519	2.0233	Seawater	2207JM_SW03_1P	114585	92573	86916	89702	67400	51493	53	89.3	79.9	0.984949
Aug. 23, 2022	26.047	33.76	7.8	8.15	1.1733	0.190104	1.04609	1.67377	1.3364	0.669011	EPS	2208JM_EPS01_1P	103480	84026	81893	82859	73031	54591	54.7	89.8	80.4	0.993076
Aug. 23, 2022	26.047	33.76	7.8	8.15	1.1733	0.190104	1.04609	1.67377	1.3364	0.669011	EPS	2208JM_EPS02_1P	97454	77219	76159	76383	72863	45393	55.4	89.3	79.4	0.995334
Aug. 23, 2022	26.047	33.76	7.8	8.15	1.1733	0.190104	1.04609	1.67377	1.3364	0.669011	Seawater	2208JM_SW01_1P	137509	112540	107477	109559	87857	72121	52.3	90.7	81.4	0.982541
Aug. 23, 2022	26.047	33.76	7.8	8.15	1.1733	0.190104	1.04609	1.67377	1.3364	0.669011	Seawater	2208JM_SW02_1P	150400	121569	116081	118715	95373	76750	52.4	90.4	81	0.984046
Aug. 23, 2022	26.047	33.76	7.8	8.15	1.1733	0.190104	1.04609	1.67377	1.3364	0.669011	Seawater	2208JM_SW03_1P	125370	102159	96994	99628	78846	63210	52.5	90.3	80.9	0.982842
Sep. 27, 2022	23.51	30.66	7.2	8.1	4.87603	0.376226	6.766	1.86528	4.17417	2.3716	EPS	2209JM_EPS02_1P	45490	37001	35612	35909	30201	18078	54.1	89.9	80.5	0.996087
Sep. 27, 2022	23.51	30.66	7.2	8.1	4.87603	0.376226	6.766	1.86528	4.17417	2.3716	EPS	2209JM_EPS03_1P	69363	57104	55042	55927	48275	34207	53.3	90.1	80.7	0.991421
Sep. 27, 2022	23.51	30.66	7.2	8.1	4.87603	0.376226	6.766	1.86528	4.17417	2.3716	Seawater	2209JM_SW01_1P	82201	67666	63814	65591	51074	41985	52.3	90.9	81.7	0.987959
Sep. 27, 2022	23.51	30.66	7.2	8.1	4.87603	0.376226	6.766	1.86528	4.17417	2.3716	Seawater	2209JM_SW02_1P	127021	104548	99425	101716	80675	62002	52.4	90.4	81	0.987207
Sep. 27, 2022	23.51	30.66	7.2	8.1	4.87603	0.376226	6.766	1.86528	4.17417	2.3716	Seawater	2209JM_SW03_1P	107003	88091	83327	85467	67363	53705	52.3	90.6	81.4	0.986454
Oct. 25, 2022	18.879	32.37	7.9	8.02	4.36915	0.622708	6.64998	1.58779	0.689529	1.537	EPS	2210JM_EPS01_1P	106708	78673	76344	77167	66773	52338	55.5	85.5	74.7	0.990518
Oct. 25, 2022	18.879	32.37	7.9	8.02	4.36915	0.622708	6.64998	1.58779	0.689529	1.537	EPS	2210JM_EPS02_1P	102675	75698	73380	74233	63977	49511	55.6	85.5	74.8	0.99112
Oct. 25, 2022	18.879	32.37	7.9	8.02	4.36915	0.622708	6.64998	1.58779	0.689529	1.537	Seawater	2210JM_SW01_1P	151859	114644	111886	112931	98096	72327	52.9	86.4	75.7	0.988862
Oct. 25, 2022	18.879	32.37	7.9	8.02	4.36915	0.622708	6.64998	1.58779	0.689529	1.537	Seawater	2210JM_SW02_1P	165874	126048	123568	124458	111626	85373	53.1	86.4	75.7	0.987357
Oct. 25, 2022	18.879	32.37	7.9	8.02	4.36915	0.622708	6.64998	1.58779	0.689529	1.537	Seawater	2210JM_SW03_1P	213737	157695	154503	155940	136771	104781	53.4	86.1	75.1	0.982992
Nov. 22, 2022	16.689	32.53	7.32	8.09	6.98835	0.906485	20.5955	1.2912	1.54469	2.53185	EPS	2211JM_EPS02_1P	189116	141426	136807	138934	111230	70173	54.2	85.8	75.1	0.980885
Nov. 22, 2022	16.689	32.53	7.32	8.09	6.98835	0.906485	20.5955	1.2912	1.54469	2.53185	EPS	2211JM_EPS03_1P	266084	190435	185502	187747	152861	96182	54.2	85.1	74	0.978025
Nov. 22, 2022	16.689	32.53	7.32	8.09	6.98835	0.906485	20.5955	1.2912	1.54469	2.53185	Seawater	2211JM_SW01_1P	285225	208576	204127	206310	177820	157981	52.8	85.8	74.8	0.967038
Nov. 22, 2022	16.689	32.53	7.32	8.09	6.98835	0.906485	20.5955	1.2912	1.54469	2.53185	Seawater	2211JM_SW02_1P	249678	175737	171073	173188	144852	122515	52.8	85.1	73.7	0.976821
Nov. 22, 2022	16.689	32.53	7.32	8.09	6.98835	0.906485	20.5955	1.2912	1.54469	2.53185	Seawater	2211JM_SW03_1P	232881	167413	162413	164826	139184	122933	52.5	85.5	74.4	0.975918
Dec. 20, 2022	9.454	33.36	11.49	8.38	1.89743	0.410656	20.9308	2.19899	0.7	0.785245	EPS	2212JM_EPS01_1P	95430	75460	73833	74495	65780	31896	52.7	86.6	76.3	0.996689
Dec. 20, 2022	9.454	33.36	11.49	8.38	1.89743	0.410656	20.9308	2.19899	0.7	0.785245	EPS	2212JM_EPS02_1P	107481	83372	81260	82081	70356	32737	52.5	86.4	75.8	0.993076
Dec. 20, 2022	9.454	33.36	11.49	8.38	1.89743	0.410656	20.9308	2.19899	0.7	0.785245	EPS	2212JM_EPS03_1P	74227	49758	48380	48753	40217	18248	52.8	83	70.7	0.997441
Dec. 20, 2022	9.454	33.36	11.49	8.38	1.89743	0.410656	20.9308	2.19899	0.7	0.785245	Seawater	2212JM_SW01_1P	195333	148175	143908	146033	127749	95503	51.4	85.7	74.8	0.99112
Dec. 20, 2022	9.454	33.36	11.49	8.38	1.89743	0.410656	20.9308	2.19899	0.7	0.785245	Seawater	2212JM_SW02_1P	145414	112504	108553	110414	93927	66594	51.3	85.9	75.4	0.990819
Dec. 20, 2022	9.454	33.36	11.49	8.38	1.89743	0.410656	20.9308	2.19899	0.7	0.785245	Seawater	2212JM_SW03_1P	92481	67723	64957	66310	56847	42865	51.2	83.7	73.2	0.994582
Jan. 31, 2023	5.518	33.45	10.01	8.24	6.11719	3.5933	17.4788	1.6015	4.36	3.5785	EPS	2301JM_EPS01_1P	90551	71079	66234	68033	37249	21445	52.3	88.8	79.2	0.988561
Jan. 31, 2023	5.518	33.45	10.01	8.24	6.11719	3.5933	17.4788	1.6015	4.36	3.5785	EPS	2301JM_EPS03_1P	74584	61779	58242	59521	36572	19238	52.2	90	81	0.99413
Jan. 31, 2023	5.518	33.45	10.01	8.24	6.11719	3.5933	17.4788	1.6015	4.36	3.5785	Seawater	2301JM_SW01_1P	74293	60790	58931	59700	52282	43049	52.3	88.5	79.7	0.981939
Jan. 31, 2023	5.518	33.45	10.01	8.24	6.11719	3.5933	17.4788	1.6015	4.36	3.5785	Seawater	2301JM_SW02_1P	60563	50267	48336	49206	42631	30176	52.3	88.4	79.5	0.992926
Jan. 31, 2023	5.518	33.45	10.01	8.24	6.11719	3.5933	17.4788	1.6015	4.36	3.5785	Seawater	2301JM_SW03_1P	51776	42048	40321	41126	34914	28104	52.1	88.1	79.3	0.990367
Feb. 28, 2023	8.108	33.62	9.82	8.07	2.37564	0.493249	2.61862	1.53296	0.869326	0.961079	EPS	2302JM_EPS01_1P	92689	76800	72640	74470	48330	26407	51.8	89.3	80.7	0.98826
Feb. 28, 2023	8.108	33.62	9.82	8.07	2.37564	0.493249	2.61862	1.53296	0.869326	0.961079	EPS	2302JM_EPS02_1P	106981	91028	87207	88859	62493	30191	52.1	89.7	80.8	0.989916
Feb. 28, 2023	8.108	33.62	9.82	8.07	2.37564	0.493249	2.61862	1.53296	0.869326	0.961079	EPS	2302JM_EPS03_1P	148006	125628	121087	123262	94119	51345	52.1	90	81.5	0.987056
Feb. 28, 2023	8.108	33.62	9.82	8.07	2.37564	0.493249	2.61862	1.53296	0.869326	0.961079	Seawater	2302JM_SW01_1P	98822	81485	78148	79517	64525	35145	51.6	89.1	80.2	0.990668
Feb. 28, 2023	8.108	33.62	9.82	8.07	2.37564	0.493249	2.61862	1.53296	0.869326	0.961079	Seawater	2302JM_SW02_1P	57662	46099	43999	44870	35822	20517	51.5	87.6	78.5	0.994732
Feb. 28, 2023	8.108	33.62	9.82	8.07	2.37564	0.493249	2.61862	1.53296	0.869326	0.961079	Seawater	2302JM_SW03_1P	110991	92497	89112	90566	75390	39937	51.6	89.4	80.7	0.990217
Mar. 28, 2023	11.933	33.31	9.02	8.05	5.23102	0.544656	7.52448	1.2676	0.807172	1.73498	EPS	2303JM_EPS01_1P	39711	33616	32385	32858	29044	16084	54.7	89.5	80.9	0.998645
Mar. 28, 2023	11.933	33.31	9.02	8.05	5.23102	0.544656	7.52448	1.2676	0.807172	1.73498	EPS	2303JM_EPS02_1P	50276	41434	40153	40752	36857	29412	54	89.1	80.2	0.996689
Mar. 28, 2023	11.933	33.31	9.02	8.05	5.23102	0.544656	7.52448	1.2676	0.807172	1.73498	Seawater	2303JM_SW01_1P	193530	164585	159185	161506	132581	77383	51.4	89.9	81.2	0.98811
Mar. 28, 2023	11.933	33.31	9.02	8.05	5.23102	0.544656	7.52448	1.2676	0.807172	1.73498	Seawater	2303JM_SW02_1P	172527	148366	142840	145227	117570	67552	51.2	90.5	82.2	0.98826
Mar. 28, 2023	11.933	33.31	9.02	8.05	5.23102	0.544656	7.52448	1.2676	0.807172	1.73498	Seawater	2303JM_SW03_1P	193771	164399	158497	161214	130425	75503	51.4	90.1	81.4	0.987357

## Sheet: Table S3
Table S3. Summary of Potential Pathogenic Bacteria and Their Hosts.
No. ASV	Phylum	Class	Species	Host	Identity (%)	Accession No.	Reference
ASV1	Pseudomonadota	Gammaproteobacteria	Vibrio chemaguriensis	-	100	NR_179846.1	(Mukherjee et al., 2018)
ASV2	Pseudomonadota	Gammaproteobacteria	Pseudoalteromonas undina	fish	100	NR_114191.1	(Pujalte et al., 2003)
ASV4	Bacillota	Clostridia	Clostridium perfringens	human, terrestrial animal	100	NR_121697.2	(Vance, 1967)
ASV5	Bacillota	Clostridia	Paraclostridium dentum	human	100	NR_179687.1	(Choksket et al., 2020)
ASV7	Pseudomonadota	Gammaproteobacteria	Vibrio alginolyticus	human, fish	99	NR_122050.1	(Austin et al., 1993; Ameen et al., 2016)
ASV12	Campylobacterota	Epsilonproteobacteria	Aliarcobacter cryaerophilus	human, terrestrial animal	96	NR_025905.1	(Ho et al., 2006)
ASV14	Campylobacterota	Epsilonproteobacteria	Arcobacter nitrofigilis	marine organism	97	NR_025906.1	(Pérez-Rodrígu et al., 2015)
ASV16	Pseudomonadota	Gammaproteobacteria	Vibrio pelagius	fish	99	NR_119059.1	(Villamil et al., 2003)
ASV22	Pseudomonadota	Gammaproteobacteria	Vibrio parahaemolyticus	human, shrimp	99	NR_114631.1	(Levin, 2006; Thanigaivel et al., 2014)
ASV27	Pseudomonadota	Gammaproteobacteria	Vibrio jasicida	insect	100	NR_113182.1	(Harrison et al., 2022)
ASV29	Pseudomonadota	Gammaproteobacteria	Vibrio lentus	clam, fish, octopus	100	NR_114982.1	(Schaeck et al., 2016; Farto et al., 2003)
ASV39	Pseudomonadota	Gammaproteobacteria	Vibrio splendidus	oyster	99	NR_109668.1	(Duperthuy et al., 2011)
ASV42	Pseudomonadota	Gammaproteobacteria	Alteromonas mediterranea	human	100	NR_148755.1	(Hou et al., 2018)
ASV48	Bacillota	Bacilli	Bacillus subtilis	human	100	NR_112116.2	(La Jeon et al., 2012)
ASV50	Pseudomonadota	Gammaproteobacteria	Vibrio cyclitrophicus	sea cucumber, mussel	100	NR_115806.1	(Li et al., 2016; Li et al., 2019)
ASV96	Bacillota	Bacilli	Lysinibacillus boronitolerans	insect	100	NR_114207.1	(Berry, 2012)
ASV113	Pseudomonadota	Gammaproteobacteria	Vibrio kanaloae	lobster	100	NR_042468.1	(Huang et al., 2021)
ASV115	Bacillota	Bacilli	Bacillus licheniformis	human	99	NR_113588.1	(La Jeon et al., 2012)
ASV140	Pseudomonadota	Gammaproteobacteria	Vibrio gigantis	human, oyster	100	NR_114910.1	(Roux et al., 2005; Chen et al., 2018)
ASV141	Bacteroidota	Flavobacteriia	Lacinutrix venerupis	fish	98	NR_145942.1	(Lopez et al., 2017)
ASV160	Pseudomonadota	Gammaproteobacteria	Pseudoalteromonas marina	macroalgae	99	NR_042981.1	(Li et al., 2018)
ASV208	Pseudomonadota	Gammaproteobacteria	Balneatrix alpica	human	92	NR_026465.1	(Ruo et al., 2023)
ASV223	Pseudomonadota	Gammaproteobacteria	Vibrio fortis	fish	100	NR_025575.1	(Wang et al., 2016)
ASV226	Pseudomonadota	Gammaproteobacteria	Shewanella algae	human	100	NR_114236.1	(Galperin et al., 2010)
ASV232	Pseudomonadota	Gammaproteobacteria	Vibrio xuii	fish	99	NR_025478.1	(Martins et al., 2013)
ASV304	Bacillota	Bacilli	Exiguobacterium oxidotolerans	macroalgae	100	NR_024812.1	(Ahmad et al., 2021)
ASV330	Pseudomonadota	Gammaproteobacteria	Vibrio toranzoniae	clam, fish	99	NR_117680.1	(Lasa et al., 2016; Lasa et al., 2017)
ASV392	Pseudomonadota	Gammaproteobacteria	Vibrio litoralis	fish	99	NR_043545.1	(He et al., 2018)
ASV434	Pseudomonadota	Gammaproteobacteria	Vibrio diabolicus	clam	100	NR_036811.1	(Song et al., 2021)
ASV473	Pseudomonadota	Gammaproteobacteria	Pseudoalteromonas espejiana	jellyfish	99	NR_114049.1	(Weiland-Bräuer et al., 2020)
ASV483	Pseudomonadota	Gammaproteobacteria	Vibrio chagasii	oyster, fish	100	NR_117891.1	(Austin et al., 2005; Pérez-Cataluña et al., 2016)
ASV592	Bacillota	Clostridia	Paeniclostridium sordellii	human, terrestrial animal	100	NR_113140.1	(Geny et al., 2007; Vidor et al., 2015)
ASV629	Pseudomonadota	Gammaproteobacteria	Vibrio alfacsensis	fish	96	NR_118129.1	(Tangestani and Kunzmann, 2019)
ASV669	Pseudomonadota	Gammaproteobacteria	Vibrio coralliilyticus	coral	99	NR_117892.1	(Ben-Haim et al., 2003)
ASV680	Pseudomonadota	Gammaproteobacteria	Pseudoalteromonas aliena	Cnidaria	100	NR_025775.1	(Ivanova et al., 2004)
ASV706	Pseudomonadota	Gammaproteobacteria	Vibrio neptunius	mussel	99	NR_118243.1	(Prado et al., 2005; Kesarcodi-Watson et al., 2009)
ASV732	Pseudomonadota	Gammaproteobacteria	Vibrio azureus	sea cucumber	99	NR_041683.1	(Tangestani and Kunzmann, 2019)
ASV759	Bacteroidota	Flavobacteriia	Tenacibaculum lutimaris	fish	97	NR_043080.1	(Nadella et al., 2022)
ASV784	Pseudomonadota	Alphaproteobacteria	Haematospirillum jordaniae	human	97	NR_145528.1	(Creech et al., 2022)
ASV913	Pseudomonadota	Alphaproteobacteria	Aliiroseovarius crassostreae	oyster	99	NR_041731.1	(Duan et al., 2020)
ASV1044	Bacteroidota	Flavobacteriia	Tenacibaculum haliotis	fish	100	NR_158003.1	(Saldarriaga‐Córdoba et al., 2023)
ASV1064	Pseudomonadota	Alphaproteobacteria	Rickettsia sibirica	human	94	NR_118777.1	(Vance, 1967)
ASV1088	Pseudomonadota	Gammaproteobacteria	Vibrio cidicii	human	89	NR_152085.1	(Orata et al., 2016)
ASV1106	Pseudomonadota	Gammaproteobacteria	Vibrio brasiliensis	shrimp, phytoplankton	98	NR_117887.1	(Li et al., 2021; Li et al., 2022)
ASV1114	Pseudomonadota	Alphaproteobacteria	Rickettsia japonica	human	88	NR_074459.2	(Yan et al., 2019)
ASV1120	Pseudomonadota	Gammaproteobacteria	Pseudoalteromonas piratica	coral	97	NR_157758.1	(Beurmann et al., 2017)
ASV1156	Bacillota	Clostridia	Clostridium baratii	human	100	NR_029229.1	(Castor et al., 2015)
ASV1177	Bacteroidota	Flavobacteriia	Tenacibaculum ovolyticum	fish	98	NR_113826.1	(Saldarriaga‐Córdoba et al., 2023)
ASV1227	Pseudomonadota	Alphaproteobacteria	Anaplasma phagocytophilum	human, terrestrial animal	90	NR_044762.1	(Stuen et al., 2013; Nair et al., 2016)
ASV1325	Pseudomonadota	Gammaproteobacteria	Francisella hispaniensis	human	88	NR_116944.1	(Zhou et al., 2020)
ASV1413	Pseudomonadota	Gammaproteobacteria	Pseudoalteromonas shioyasakiensis	abalone	99	NR_125458.1	(Li et al., 2021)
ASV1416	Pseudomonadota	Gammaproteobacteria	Vibrio mediterranei	clam, shrimp	100	NR_117681.1	(Andree et al., 2021; Torres et al., 2018)
ASV1429	Pseudomonadota	Gammaproteobacteria	Psychrobacter sanguinis	human	98	NR_117833.1	(Lim et al., 2017)
ASV1457	Pseudomonadota	Gammaproteobacteria	Vibrio campbellii	shrimp	99	NR_113782.1	(Wang et al., 2015)
ASV1484	Pseudomonadota	Gammaproteobacteria	Vibrio europaeus	scallop	99	NR_146051.1	(Rojas et al., 2021)
ASV1485	Pseudomonadota	Alphaproteobacteria	Brevundimonas aurantiaca	human	99	NR_028889.1	(Soto et al., 2022)
ASV1510	Pseudomonadota	Alphaproteobacteria	Rickettsia bellii	terrestrial animal	93	NR_074484.2	(Ogata et al., 2006)
ASV1527	Pseudomonadota	Gammaproteobacteria	Pseudomonas abyssi	fish	100	NR_179777.1	(Emam et al., 2022)
ASV1579	Pseudomonadota	Gammaproteobacteria	Legionella worsleiensis	human	89	NR_044971.1	(Marjoshi and Keene, 2020)
ASV1663	Pseudomonadota	Gammaproteobacteria	Vibrio tapetis	clam	99	NR_156162.1	(Guisande et al., 2008)
ASV1664	Pseudomonadota	Gammaproteobacteria	Vibrio proteolyticus	human, terrestrial animal	99	NR_113610.1	(Verschuere et al., 2000; Ray et al., 2016)
ASV1676	Bacillota	Bacilli	Staphylococcus warneri	human	100	NR_025922.1	(Kamath et al., 1992)
ASV1706	Bacillota	Bacilli	Planococcus citreus	fish	99	NR_113814.1	(Pattipeilohy et al., 2017)
ASV1712	Bacillota	Bacilli	Staphylococcus epidermidis	human	100	NR_113957.1	(Rogers et al., 2009)
ASV1729	Bacteroidota	Flavobacteriia	Tenacibaculum holothuriorum	-	99	NR_145845.1	(Xue et al., 2021)
ASV1736	Pseudomonadota	Gammaproteobacteria	Legionella erythra	human	95	NR_029369.1	(Guridi et al., 2015)
ASV1892	Pseudomonadota	Betaproteobacteria	Burkholderia pseudomultivorans	human	92	NR_117661.1	(Peeters et al., 2013)
ASV1996	Campylobacterota	Epsilonproteobacteria	Arcobacter cloacae	mussel	100	NR_117570.1	(Levican et al., 2013)
ASV2025	Pseudomonadota	Alphaproteobacteria	Rickettsia rhipicephali	terrestrial animal	87	NR_074473.2	(D'Auria et al., 2010)
ASV2087	Bacteroidota	Flavobacteriia	Tenacibaculum maritimum	fish	97	NR_113825.1	(Toranzo et al., 2005)
ASV2098	Pseudomonadota	Gammaproteobacteria	Photobacterium damselae	fish	91	NR_113783.1	(Martins et al., 2013)
ASV2135	Bacillota	Bacilli	Bacillus haikouensis	human	100	NR_148273.1	(Kuehn et al., 2013)
ASV2159	Pseudomonadota	Gammaproteobacteria	Acinetobacter radioresistens	-	97	NR_114074.1	(Xue et al., 2021)
ASV2209	Pseudomonadota	Gammaproteobacteria	Vibrio nereis	shrimp	99	NR_113787.1	(Mondal et al., 2016)
ASV2402	Pseudomonadota	Gammaproteobacteria	Vibrio diazotrophicus	-	99	NR_114217.1	(Chuan et al., 2022)
ASV2463	Bacteroidota	Flavobacteriia	Tenacibaculum soleae	fish	99	NR_042630.1	(Fernández‐Álvarez and Santos, 2019)
ASV2505	Pseudomonadota	Gammaproteobacteria	Vibrio tubiashii	bivalve mollusks	100	NR_113791.1	(Hada et al., 1984)
ASV2537	Pseudomonadota	Betaproteobacteria	Cupriavidus metallidurans	human	100	NR_114128.1	(Langevin et al., 2011)
ASV2558	Bacillota	Clostridia	Clostridium tarantellae	human, fish	93	NR_104741.1	(Bano et al., 2020; Cointe et al., 2019)
ASV2592	Bacillota	Bacilli	Enterococcus faecalis	human	100	NR_113902.1	(Rashid et al., 2017)
ASV2646	Pseudomonadota	Gammaproteobacteria	Moritella viscosa	fish	98	NR_028880.1	(Løvoll et al., 2009)
ASV2692	Pseudomonadota	Gammaproteobacteria	Shewanella vesiculosa	human	100	NR_042710.1	(Casillo et al., 2022)
ASV2710	Chlamydiota	Chlamydiia	Parachlamydia acanthamoebae	amoebae	90	NR_026357.1	(Gimenez et al., 2011)
ASV2758	Pseudomonadota	Alphaproteobacteria	Brucella pseudogrignonensis	human	86	NR_042589.1	(Li et al., 2021)
ASV2768	Pseudomonadota	Gammaproteobacteria	Vibrio sagamiensis	fish	99	NR_112781.1	(Gökbulak, 2002)
ASV2772	Pseudomonadota	Gammaproteobacteria	Pseudomonas segetis	plant	100	NR_043174.1	(Rodríguez et al., 2020)
ASV2792	Bacteroidota	Flavobacteriia	Tenacibaculum aestuarii	seahors	99	NR_043713.1	(Nadella et al., 2022)
ASV2849	Pseudomonadota	Gammaproteobacteria	Vibrio fluvialis	human	100	NR_114218.1	(Ramamurthy et al., 2014)
ASV2869	Pseudomonadota	Alphaproteobacteria	Orientia tsutsugamushi	human	90	NR_025860.1	(Salje, 2017)
ASV2943	Pseudomonadota	Gammaproteobacteria	Coxiella burnetii	human	96	NR_104916.1	(Kazar, 2005)
ASV2986	Pseudomonadota	Gammaproteobacteria	Pseudomonas alcaligenes	human	100	NR_113646.1	(Jia et al., 2019)
ASV3009	Pseudomonadota	Gammaproteobacteria	Vibrio furnissii	human	99	NR_037067.1	(Dalsgaard et al., 1997)
ASV3177	Pseudomonadota	Betaproteobacteria	Ralstonia pickettii	human	100	NR_114126.1	(Demirdag et al., 2022)
ASV3253	Bacillota	Bacilli	Exiguobacterium indicum	insect	99	NR_042347.1	(Kustiati and Kurniatanty, 2016)
ASV3292	Pseudomonadota	Gammaproteobacteria	Photobacterium iliopiscarium	fish	99	NR_111990.1	(Urbanczyk et al., 2011)
ASV3324	Campylobacterota	Epsilonproteobacteria	Helicobacter pullorum	human, terrestrial animal	90	NR_116595.1	(Abd El-Ghany, 2020)
ASV3328	Pseudomonadota	Gammaproteobacteria	Leclercia adecarboxylata	human	100	NR_114154.1	(Zayet et al., 2021)
ASV3350	Pseudomonadota	Gammaproteobacteria	Vibrio anguillarum	fish	100	NR_113609.1	(Gao et al., 2016)
ASV3524	Pseudomonadota	Gammaproteobacteria	Acinetobacter junii	human	100	NR_117623.1	(Goswami et al., 2015)
ASV3579	Pseudomonadota	Gammaproteobacteria	Legionella pneumophila	amoebae	94	NR_074231.1	(Gimenez et al., 2011)
ASV3643	Pseudomonadota	Gammaproteobacteria	Coxiella cheraxi	crayfish	93	NR_116014.1	(Tan and Owens, 2000)
ASV3662	Pseudomonadota	Gammaproteobacteria	Vibrio metschnikovii	human	97	NR_114220.1	(Huang et al., 2023)
ASV3692	Pseudomonadota	Gammaproteobacteria	Legionella adelaidensis	-	88	NR_044952.1	(Alli et al., 2003)
ASV3721	Pseudomonadota	Gammaproteobacteria	Acinetobacter johnsonii	human, fish	99	NR_117624.1	(Seifert et al., 1993; Kozińska et al., 2014)
ASV3723	Pseudomonadota	Gammaproteobacteria	Serratia nematodiphila	human	100	NR_044385.1	(Rajeshkumar and Malarkodi, 2014)
ASV3779	Bacillota	Clostridia	Clostridium novyi	-	97	NR_113022.1	(Sharma et al., 2023)
ASV3878	Pseudomonadota	Gammaproteobacteria	Klebsiella pneumoniae	plant	99	NR_041750.1	(Brown and Seidler, 1973)
ASV4017	Pseudomonadota	Gammaproteobacteria	Legionella rowbothamii	amoebae	95	NR_036804.1	(Lagier et al., 2018)
ASV4422	Pseudomonadota	Gammaproteobacteria	Piscirickettsia salmonis	fish	87	NR_025980.1	(Toranzo et al., 2005)
ASV4566	Pseudomonadota	Alphaproteobacteria	Brucella intermedia	human	100	NR_113812.1	(Bharucha et al., 2017)
ASV4706	Pseudomonadota	Gammaproteobacteria	Vibrio penaeicida	shrimp	99	NR_113790.1	(Ishimaru et al., 1995)
ASV4824	Pseudomonadota	Gammaproteobacteria	Vibrio scophthalmi	fish	100	NR_117889.1	(Qiao et al., 2013)
ASV4855	Pseudomonadota	Gammaproteobacteria	Stenotrophomonas geniculata	-	100	NR_024708.1	(Ibekwe et al., 2018)
ASV4906	Pseudomonadota	Alphaproteobacteria	Bartonella quintana	human	85	NR_118693.2	(Alsmark et al., 2004)
ASV4963	Campylobacterota	Epsilonproteobacteria	Aliarcobacter faecis	human	99	NR_178576.1	(Chuan et al., 2022)
ASV5144	Bdellovibrionota	Bdellovibrionia	Bdellovibrio bacteriovorus	-	85	NR_027553.1	(Jalali et al., 2015)
ASV5332	Pseudomonadota	Gammaproteobacteria	Moraxella osloensis	terrestrial gastropod mollusk	100	NR_113392.1	(Tan and Grewal, 2001)
ASV5429	Pseudomonadota	Gammaproteobacteria	Thalassotalea loyana	coral	96	NR_043066.1	(Thompson et al., 2006)
ASV5653	Pseudomonadota	Gammaproteobacteria	Legionella maceachernii	human	89	NR_041790.1	(Chee and Baddour, 2007)
ASV5676	Pseudomonadota	Gammaproteobacteria	Enterobacter cloacae	plant	99	NR_044978.1	(Özdemir, 2021)
ASV5770	Bacteroidota	Flavobacteriia	Aquimarina hainanensis	crab, shrimp	95	NR_147717.1	(Dan and Hamasaki, 2015; Midorikawa et al., 2020)
ASV6145	Campylobacterota	Epsilonproteobacteria	Arcobacter ellisii	mussel	98	NR_117105.1	(Levican et al., 2013)
ASV6545	Pseudomonadota	Gammaproteobacteria	Vibrio ichthyoenteri	fish	95	NR_117888.1	(Ishimaru et al., 1996)
ASV6659	Pseudomonadota	Gammaproteobacteria	Photobacterium swingsii	fish, octopus	99	NR_117351.1	(Fichi et al., 2015)
ASV6929	Bacteroidota	Flavobacteriia	Kordia algicida	macroalgae, phytoplankton	99	NR_113886.1	(Saha and Weinberger, 2019; Paul and Pohnert, 2011)
ASV7779	Bacillota	Erysipelotrichia	Turicibacter sanguinis	terrestrial animal	85	NR_028816.1	(Maki and Looft, 2022)
ASV8239	Pseudomonadota	Gammaproteobacteria	Kosakonia cowanii	plant	99	NR_025566.1	(Özdemir, 2021)
ASV8668	Bacillota	Clostridia	Clostridium saudiense	human	99	NR_144696.1	(Yoon et al., 2022)
ASV9410	Pseudomonadota	Gammaproteobacteria	Proteus vulgaris	fish	100	NR_115878.1	(Sun et al., 2020)
ASV9456	Pseudomonadota	Gammaproteobacteria	Cronobacter sakazakii	human	92	NR_118449.1	(Singh et al., 2015)
ASV9818	Bacteroidota	Flavobacteriia	Tenacibaculum finnmarkense	fish	96	NR_180951.1	(Saldarriaga‐Córdoba et al., 2023)
ASV11243	Bacillota	Clostridia	Clostridium puniceum	plant	99	NR_026105.1	(Shabuer et al., 2015)
ASV13825	Pseudomonadota	Gammaproteobacteria	Pseudomonas protegens	insect	88	NR_114749.1	(Vesga et al., 2020)
ASV14776	Pseudomonadota	Gammaproteobacteria	Vibrio vulnificus	human, fish	91	NR_117906.1	(Dittmann et al., 2019)
Abd El-Ghany, W.A., 2020. Helicobacter pullorum: A potential hurdle emerging pathogen for public health. The Journal of Infection in Developing Countries 14, 1225-1230.
Ahmad, R., Chen, Y., Zhuang, Y., Qiu, Q., Chen, D., Saha, M., Wu, H., Wang, G., 2021. Isolation and identification of a pathogenic bacterium, Exiguobacterium oxidotolerans XP-2, from the abnormal diseased mature sporophytes of a commercially cultivated brown seaweed Saccharina japonica. J Appl Phycol 33, 3239-3249.
Alli, O.T., Zink, S., von Lackum, N.K., Abu-Kwaik, Y., 2003. Comparative assessment of virulence traits in Legionella spp. Microbiology 149, 631-641.
Alsmark, C.M., Frank, A.C., Karlberg, E.O., Legault, B.-A., Ardell, D.H., Canbäck, B., Eriksson, A.-S., Näslund, A.K., Handley, S.A., Huvet, M., 2004. The louse-borne human pathogen Bartonella quintana is a genomic derivative of the zoonotic agent Bartonella henselae. Proceedings of the National Academy of Sciences 101, 9716-9721.
Ameen, F., Moslem, M., Hadi, S., Al-Sabri, A.E., 2016. Biodegradation of diesel fuel hydrocarbons by mangrove fungi from Red Sea Coast of Saudi Arabia. Saudi journal of biological sciences 23, 211-218.
Andree, K.B., Carrasco, N., Carella, F., Furones, D., Prado, P., 2021. Vibrio mediterranei, a potential emerging pathogen of marine fauna: investigation of pathogenicity using a bacterial challenge in Pinna nobilis and development of a species‐specific PCR. J Appl Microbiol 130, 617-631.
Austin, B., Austin, D., Sutherland, R., Thompson, F., Swings, J., 2005. Pathogenicity of vibrios to rainbow trout (Oncorhynchus mykiss, Walbaum) and Artemia nauplii. Environ Microbiol 7, 1488-1495.
Austin, B., Stobie, M., Robertson, P., Glass, H., Stark, J., Mudarris, M., 1993. Vibrio alginolyticus: the cause of gill disease leading to progressive low‐level mortalities among juvenile turbot, Scophthalmus maximus L., in a Scottish aquarium. J Fish Dis 16, 277-280.
Bano, L., Kiel, M., Sales, G., Doxey, A.C., Mansfield, M.J., Wami, H.T., Schiavone, M., Rossetto, O., Pirazzini, M., Dobrindt, U., 2020. Genome Sequence of the Fish Brain Bacterium Clostridium tarantellae. Microbiology Resource Announcements 9, 10.1128/mra. 01575-01519.
Ben-Haim, Y., Thompson, F., Thompson, C., Cnockaert, M., Hoste, B., Swings, J., Rosenberg, E., 2003. Vibrio coralliilyticus sp. nov., a temperature-dependent pathogen of the coral Pocillopora damicornis. Int J Syst Evol Microbiol 53, 309-315.
Berry, C., 2012. The bacterium, Lysinibacillus sphaericus, as an insect pathogen. J Invertebr Pathol 109, 1-10. https://doi.org/10.1016/j.jip.2011.11.008.
Beurmann, S., Ushijima, B., Videau, P., Svoboda, C.M., Smith, A.M., Rivers, O.S., Aeby, G.S., Callahan, S.M., 2017. Pseudoalteromonas piratica strain OCN003 is a coral pathogen that causes a switch from chronic to acute Montipora white syndrome in Montipora capitata. PLoS One 12, e0188319.
Bharucha, T., Sharma, D., Sharma, H., Kandil, H., Collier, S., 2017. Ochromobactrum intermedium: an emerging opportunistic pathogen—case of recurrent bacteraemia associated with infective endocarditis in a haemodialysis patient. New microbes and new infections 15, 14-15.
Brown, C., Seidler, R.J., 1973. Potential pathogens in the environment: Klebsiella pneumoniae, a taxonomic and ecological enigma. Applied microbiology 25, 900-904.
Casillo, A., Di Guida, R., Cavasso, D., Stellavato, A., Rai, D., Yokoyama, F., Kamasaka, K., Kawamoto, J., Kurihara, T., Schiraldi, C., 2022. Polysaccharide corona: The acetyl-rich envelope wraps the extracellular membrane vesicles and the cells of Shewanella vesiculosa providing adhesiveness. Carbohydrate Polymers 297, 120036.
Castor, C., Mazuet, C., Saint-Leger, M., Vygen, S., Coutureau, J., Durand, M., Popoff, M., Da Silva, N.J., 2015. Cluster of two cases of botulism due to Clostridium baratii type F in France, November 2014. Eurosurveillance 20, 21031.
Chee, C.E., Baddour, L.M., 2007. Legionella maceachernii soft tissue infection. The American journal of the medical sciences 334, 410-413.
Chen, X., Lao, Y., Wang, J., Du, J., Liang, M., Yang, B., 2018. Submarine groundwater‐borne nutrients in a tropical bay (Maowei Sea, China) and their impacts on the oyster aquaculture. Geochemistry, Geophysics, Geosystems 19, 932-951.
Choksket, S., Jain, A., Sharma, D., Grover, V., Korpole, S., 2020. Paraclostridium dentum, a novel species with pathogenic features isolated from human dental plaque sample. Anaerobe 65, 102239.
Chuan, J., Belov, A., Cloutier, M., Li, X., Khan, I.U., Chen, W., 2022. Comparative genomics analysis and virulence-related factors in novel Aliarcobacter faecis and Aliarcobacter lanthieri species identified as potential opportunistic pathogens. BMC Genomics 23, 471.
Cointe, A., de Ponfilly, G.P., Munier, A.-L., Bachir, M., Benmansour, H., Crémieux, A.-C., Forien, M., Frazier, A., Krief, E., Cambau, E., 2019. Native joint septic arthritis due to Clostridium tarantellae. Anaerobe 56, 46-48.
Creech, Z.A., Truong, G.T.D., Kenny, D.X., Butt, D.N., Li, C., Cavalieri, S., El-Herte, R., Truong, G.T., 2022. Unusual Freshwater-Related Infections Caused by Haematospirillum jordaniae. Cureus 14,
D'Auria, S.R.N., Camargo, M.C.G., Pacheco, R.C., Savani, E.S.M.M., Dias, M.A.G., da Rosa, A.R., de Almeida, M.F., Labruna, M.B., 2010. Serologic survey for rickettsiosis in bats from São Paulo city, Brazil. Vector-Borne and Zoonotic Diseases 10, 459-463.
Dalsgaard, A., Glerup, P., Hoeybye, L.-L., Paarup, A.-M., Meza, R., Bernal, M., Shimada, T., Taylor, D., 1997. Vibrio furnissii isolated from humans in Peru: a possible human pathogen? Epidemiology & Infection 119, 143-149.
Dan, S., Hamasaki, K., 2015. Evaluation of the effects of probiotics in controlling bacterial necrosis symptoms in larvae of the mud crab Scylla serrata during mass seed production. Aquacult Int 23, 277-296.
Demirdag, T.B., Ozkaya-Parlakay, A., Bayrakdar, F., Gulhan, B., Yuksek, S.K., Yildiz, S.S., Mumcuoglu, İ., Dinc, B., Yarali, N., 2022. An outbreak of Ralstonia pickettii bloodstream infection among pediatric leukemia patients. J Microbiol Immunol Infect 55, 80-85.
Dittmann, K.K., Porsby, C.H., Goncalves, P., Mateiu, R.V., Sonnenschein, E.C., Bentzon‐Tilia, M., Egan, S., Gram, L., 2019. Tropodithietic acid induces oxidative stress response, cell envelope biogenesis and iron uptake in Vibrio vulnificus. Environmental microbiology reports 11, 581-588.
Duan, Y., Xiong, D., Wang, Y., Dong, H., Huang, J., Zhang, J., 2020. Effects of Microcystis aeruginosa and microcystin-LR on intestinal histology, immune response, and microbial community in Litopenaeus vannamei. Environ Pollut 265, 114774.
Duperthuy, M., Schmitt, P., Garzón, E., Caro, A., Rosa, R.D., Le Roux, F., Lautrédou-Audouy, N., Got, P., Romestand, B., De Lorgeril, J., 2011. Use of OmpU porins for attachment and invasion of Crassostrea gigas immune cells by the oyster pathogen Vibrio splendidus. Proceedings of the National Academy of Sciences 108, 2993-2998.
Emam, A.M., El-Sayed, M.R., Osman, A.E.-S., Ahmed Abd El-Galil, M.A.E.-A., Sayed, H.H., 2022. Infection and Molecular Characterization of Pseudomonas abyssi MRM71 in Marine Fishes at Red Sea Hurghada, Egypt. Egyptian Journal of Aquatic Biology & Fisheries 26,
Farto, R., Armada, S., Montes, M., Guisande, J., Pérez, M., Nieto, T., 2003. Vibrio lentus associated with diseased wild octopus (Octopus vulgaris). J Invertebr Pathol 83, 149-156.
Fernández‐Álvarez, C., Santos, Y., 2019. Phenotypic and Molecular Characterization of Lacinutrix venerupis Isolated from Atlantic Horse Mackerel Trachurus trachurus. J Aquat Anim Health 31, 320-327.
Fichi, G., Cardeti, G., Perrucci, S., Vanni, A., Cersini, A., Lenzi, C., De Wolf, T., Fronte, B., Guarducci, M., Susini, F., 2015. Skin lesion-associated pathogens from Octopus vulgaris: first detection of Photobacterium swingsii, Lactococcus garvieae and betanodavirus. Dis Aquat Org 115, 147-156.
Galperin, M.Y., Higdon, R., Kolker, E., 2010. Interplay of heritage and habitat in the distribution of bacterial signal transduction systems. Molecular BioSystems 6, 721-728.
Gao, C., Fu, Q., Su, B., Zhou, S., Liu, F., Song, L., Zhang, M., Ren, Y., Dong, X., Tan, F., 2016. Transcriptomic profiling revealed the signatures of intestinal barrier alteration and pathogen entry in turbot (Scophthalmus maximus) following Vibrio anguillarum challenge. Dev Comp Immunol 65, 159-168.
Geny, B., Khun, H., Fitting, C., Zarantonelli, L., Mazuet, C., Cayet, N., Szatanik, M., Prevost, M.-C., Cavaillon, J.-M., Huerre, M., 2007. Clostridium sordellii lethal toxin kills mice by inducing a major increase in lung vascular permeability. The American journal of pathology 170, 1003-1017.
Gimenez, G., Bertelli, C., Moliner, C., Robert, C., Raoult, D., Fournier, P.-E., Greub, G., 2011. Insight into cross-talk between intra-amoebal pathogens. BMC Genomics 12, 1-14.
Gökbulak, F., 2002. Effect of American bison (Bison bison L.) on the recovery and germinability of seeds of range forage species. Grass Forage Sci 57, 395-400.
Goswami, R., Mukherjee, S., Rana, V.S., Saha, D.R., Raman, R., Padhy, P.K., Mazumder, S., 2015. Isolation and characterization of arsenic-resistant bacteria from contaminated water-bodies in West Bengal, India. Geomicrobiol J 32, 17-26.
Guisande, J.A., Lago, E.P., Prado, S., Nieto, T.P., Seguín, R.F., 2008. Genotypic diversity of culturable Vibrio species associated with the culture of oysters and clams in Galicia and screening of their pathogenic potential. J Shellfish Res 27, 801-809.
Guridi, A., Diederich, A.-K., Aguila-Arcos, S., Garcia-Moreno, M., Blasi, R., Broszat, M., Schmieder, W., Clauss-Lendzian, E., Sakinc-Gueler, T., Andrade, R., 2015. New antimicrobial contact catalyst killing antibiotic resistant clinical and waterborne pathogens. Materials Science and Engineering: C 50, 1-11.
Hada, H., West, P., Lee, J., Stemmler, J., Colwell, R., 1984. Vibrio tubiashii sp. nov., a pathogen of bivalve mollusks. Int J Syst Evol Microbiol 34, 1-4.
Harrison, J., Nelson, K., Morcrette, H., Morcrette, C., Preston, J., Helmer, L., Titball, R.W., Butler, C.S., Wagley, S., 2022. The increased prevalence of Vibrio species and the first reporting of Vibrio jasicida and Vibrio rotiferianus at UK shellfish sites. Water Res 211, 117942.
He, S.-w., Wang, J.-j., Du, X., Yue, B., Wang, G.-h., Zhou, S., Xie, B., Zhang, M., 2018. A teleost TFPI-2 peptide that possesses a broad antibacterial spectrum and immune-stimulatory properties. Fish Shellfish Immunol 82, 469-475.
Ho, H.T., Lipman, L.J., Gaastra, W., 2006. Arcobacter, what is known and unknown about a potential foodborne zoonotic agent! Vet Microbiol 115, 1-13.
Hou, S., López-Pérez, M., Pfreundt, U., Belkin, N., Stüber, K., Huettel, B., Reinhardt, R., Berman-Frank, I., Rodriguez-Valera, F., Hess, W.R., 2018. Benefit from decline: the primary transcriptome of Alteromonas macleodii str. Te101 during Trichodesmium demise. The ISME Journal 12, 981-996.
Huang, B., Zhang, X., Wang, C., Bai, C., Li, C., Li, C., Xin, L., 2021. Isolation and Characterization of Vibrio kanaloae as a Major Pathogen Associated with Mass Mortalities of Ark Clam, Scapharca broughtonii, in Cold Season. Microorganisms 9, 2161.
Huang, Z., Yu, K., Lan, R., Glenn Morris, J., Xiao, Y., Ye, J., Zhang, L., Luo, L., Gao, H., Bai, X., 2023. Vibrio metschnikovii as an emergent pathogen: analyses of phylogeny and O-antigen and identification of possible virulence characteristics. Emerging Microbes & Infections 12, 2252522.
Ibekwe, A., Gonzalez-Rubio, A., Suarez, D., 2018. Impact of treated wastewater for irrigation on soil microbial communities. Sci Total Environ 622, 1603-1610.
Ishimaru, K., Akagawa-Matsushita, M., Muroga, K., 1995. Vibrio penaeicida sp. nov., a pathogen of kuruma prawns (Penaeus japonicus). Int J Syst Evol Microbiol 45, 134-138.
Ishimaru, K., Akagawa-Matsushita, M., Muroga, K., 1996. Vibrio ichthyoenteri sp. nov., a pathogen of Japanese flounder (Paralichthys olivaceus) larvae. Int J Syst Evol Microbiol 46, 155-159.
Ivanova, E.P., Gorshkova, N.M., Zhukova, N.V., Lysenko, A.M., Zelepuga, E.A., Prokof’eva, N.G., Mikhailov, V.V., Nicolau, D.V., Christen, R., 2004. Characterization of Pseudoalteromonas distincta-like sea-water isolates and description of Pseudoalteromonas aliena sp. nov. Int J Syst Evol Microbiol 54, 1431-1437.
Jalali, S., Kohli, S., Latka, C., Bhatia, S., Vellarikal, S.K., Sivasubbu, S., Scaria, V., Ramachandran, S., 2015. Screening currency notes for microbial pathogens and antibiotic resistance genes using a shotgun metagenomic approach. PLoS One 10, e0128711.
Jia, S., Wu, J., Ye, L., Zhao, F., Li, T., Zhang, X.-X., 2019. Metagenomic assembly provides a deep insight into the antibiotic resistome alteration induced by drinking water chlorination and its correlations with bacterial host changes. J Hazard Mater 379, 120841.
Kamath, U., Singer, C., Isenberg, H., 1992. Clinical significance of Staphylococcus warneri bacteremia. J Clin Microbiol 30, 261-264.
Kazar, J., 2005. Coxiella burnetii infection. Ann N Y Acad Sci 1063, 105-114.
Kesarcodi-Watson, A., Kaspar, H., Lategan, M.J., Gibson, L., 2009. Two pathogens of Greenshell™ mussel larvae, Perna canaliculus: Vibrio splendidus and a V. coralliilyticus/neptunius-like isolate. J Fish Dis 32, 499-507. https://doi.org/10.1111/j.1365-2761.2009.01006.x.
Kozińska, A., Paździor, E., Pękala, A., Niemczuk, W., 2014. Acinetobacter johnsonii and Acinetobacter lwoffii-the emerging fish pathogens. Journal of Veterinary Research 58, 193-199.
Kuehn, J.S., Gorden, P.J., Munro, D., Rong, R., Dong, Q., Plummer, P.J., Wang, C., Phillips, G.J., 2013. Bacterial community profiling of milk samples as a means to understand culture-negative bovine clinical mastitis. PloS one 8, e61959.
Kustiati, O.R.A., Kurniatanty, I., 2016. Pathogenic bacteria of Musca domestica L. (Diptera: Muscidae) from garbage dumps in Bandung, Indonesia. AIP Conf Proc 1746 (1), 020038. https://doi.org/10.1063/1.4953963
La Jeon, Y., Yang, J.J., Kim, M.J., Lim, G., Cho, S.Y., Park, T.S., Suh, J.-T., Park, Y.H., Lee, M.S., Kim, S.C., 2012. Combined Bacillus licheniformis and Bacillus subtilis infection in a patient with oesophageal perforation. J Med Microbiol 61, 1766-1769.
Lagier, J.-C., Bilen, M., Cadoret, F., Drancourt, M., Fournier, P.-E., La Scola, B., Raoult, D., 2018. Naming microorganisms: the contribution of the IHU Méditerranée Infection, Marseille, France. New Microbes and New Infections 26, S89-S95.
Langevin, S., Vincelette, J., Bekal, S., Gaudreau, C., 2011. First case of invasive human infection caused by Cupriavidus metallidurans. J Clin Microbiol 49, 744-745.
Lasa, A., Gibas, C.J., Romalde, J.L., 2016. Draft genome sequence of Vibrio toranzoniae strain CECT 7225T. Genome Announcements 4, 10.1128/genomea. 00212-00216.
Lasa, A., Gibas, C.J., Romalde, J.L., 2017. Comparative genomic analysis of two Vibrio toranzoniae strains with different virulence capacity reveals clues on its pathogenicity for fish. Frontiers in Microbiology 8, 86.
Levican, A., Alkeskas, A., Günter, C., Forsythe, S.J., Figueras, M.J., 2013. Adherence to and invasion of human intestinal cells by Arcobacter species and their virulence genotypes. Appl Environ Microbiol 79, 4951-4957.
Levin, R.E., 2006. Vibrio parahaemolyticus, a notably lethal human pathogen derived from seafood: a review of its pathogenicity, characteristics, subspecies characterization, and molecular methods of detection. Food Biotechnol 20, 93-128.
Li, J., Mou, Z., Yang, H., Mao, Y., Yan, Y., Mo, Z., 2018. Isolation and identification the pathogen of Pyropia yezoensis green spot disease. Progress in FisheryScience
Li, M., Wu, W., You, W., Huang, S., Huang, M., Luo, X., Lu, Y., Ke, C., Xie, Q., 2021. A novel screening method for the detection of Pseudoalteromonas shioyasakiensis, an emerging opportunistic pathogen that caused the mass mortality of juvenile Pacific abalone (Haliotis discus hannai) during A record-breaking heat wave. Aquaculture 545, 737191.
Li, S.-Y., Huang, Y.-E., Chen, J.-Y., Lai, C.-H., Mao, Y.-C., Huang, Y.-T., Liu, P.-Y., 2021. Genomics of Ochrobactrum pseudogrignonense (newly named Brucella pseudogrignonensis) reveals a new bla OXA subgroup. Microbial Genomics 7,
Li, S., Wang, S., Xie, L., Liu, Y., Chen, H., Feng, J., Ouyang, L., 2022. Identification and optimization of the algicidal activity of a novel marine bacterium against Akashiwo sanguinea. Frontiers in Marine Science 9, 798544.
Li, Y.-F., Chen, Y.-W., Xu, J.-K., Ding, W.-Y., Shao, A.-Q., Zhu, Y.-T., Wang, C., Liang, X., Yang, J.-L., 2019. Temperature elevation and Vibrio cyclitrophicus infection reduce the diversity of haemolymph microbiome of the mussel Mytilus coruscus. Scientific Reports 9, 16391.
Li, Z., Zhang, J., Li, X., Wang, X., Cao, Z., Wang, L., Xu, Y., 2016. Efficiency of a bacteriophage in controlling vibrio infection in the juvenile sea cucumber Apostichopus japonicus. Aquaculture 451, 345-352.
Lim, S., Lee, S., Yeom, J.-S., Park, H., Kwon, M.-J., 2017. First case of Psychrobacter sanguinis bacteremia in a Korean patient. Annals of Clinical Microbiology 20, 74-79.
Lopez, J.R., Alcantara, R., Lorenzo, L., Navas, J., 2017. Isolation of Lacinutrix venerupis strains associated with disease outbreaks in sea bream Sparus aurata and European sea bass Dicentrarchus labrax. Dis Aquat Org 124, 85-90.
Løvoll, M., Wiik-Nielsen, C., Tunsjø, H.S., Colquhoun, D., Lunder, T., Sørum, H., Grove, S., 2009. Atlantic salmon bath challenged with Moritella viscosa–pathogen invasion and host response. Fish Shellfish Immunol 26, 877-884.
Maki, J.J., Looft, T., 2022. Turicibacter bilis sp. nov., a novel bacterium isolated from the chicken eggshell and swine ileum. Int J Syst Evol Microbiol 72,
Marjoshi, D., Keene, A., 2020. Identification of Legionella worsleiensis in a five-year old male: a case report. New Zealand Journal of Medical Laboratory Science 74, 144-147.
Martins, P., Cleary, D.F., Pires, A.C., Rodrigues, A.M., Quintino, V., Calado, R., Gomes, N.C., 2013. Molecular analysis of bacterial communities and detection of potential pathogens in a recirculating aquaculture system for Scophthalmus maximus and Solea senegalensis. PloS one 8, e80847.
Midorikawa, Y., Shimizu, T., Sanda, T., Hamasaki, K., Dan, S., Lal, M.T.B.M., Kato, G., Sano, M., 2020. Characterization of Aquimarina hainanensis isolated from diseased mud crab Scylla serrata larvae in a hatchery. J Fish Dis 43, 541-549.
Mondal, S.K., Lijon, B., Reza, R., Ishika, T., 2016. Isolation and identification of Vibrio nereis and Vibrio harveyi in farm raised Penaeus monodon marine shrimp. Int J Biosci 8, 55-61.
Mukherjee, I., Ghosh, A., Bhadury, P., De, P., 2018. Matrix-assisted regulation of antimicrobial properties: Mechanistic elucidation with ciprofloxacin-based polymeric hydrogel against Vibrio species. Bioconj Chem 30, 218-230.
Nadella, R.K., Panda, S.K., Badireddy, M.R., Kurcheti, P.P., Raman, R.P., Mothadaka, M.P., 2022. Multi-drug resistance, integron and transposon-mediated gene transfer in heterotrophic bacteria from Penaeus vannamei and its culture environment. Environmental Science and Pollution Research 29, 37527-37542.
Nair, A.D., Cheng, C., Ganta, C.K., Sanderson, M.W., Alleman, A.R., Munderloh, U.G., Ganta, R.R., 2016. Comparative experimental infection study in dogs with Ehrlichia canis, E. chaffeensis, Anaplasma platys and A. phagocytophilum. PLoS One 11, e0148239.
Ogata, H., La Scola, B., Audic, S., Renesto, P., Blanc, G., Robert, C., Fournier, P.-E., Claverie, J.-M., Raoult, D., 2006. Genome sequence of Rickettsia bellii illuminates the role of amoebae in gene exchanges between intracellular pathogens. PLoS Genet 2, e76.
Orata, F.D., Xu, Y., Gladney, L.M., Rishishwar, L., Case, R.J., Boucher, Y., Jordan, I.K., Tarr, C.L., 2016. Characterization of clinical and environmental isolates of Vibrio cidicii sp. nov., a close relative of Vibrio navarrensis. Int J Syst Evol Microbiol 66, 4148-4155.
Özdemir, Z., 2021. Identification of Enterobacteriaceae members and fluorescent pseudomonads associated with bacterial rind necrosis and rot of melon in Turkey. Eur J Plant Pathol 160, 797-812.
Pattipeilohy, M., Amin, M., Lestari, U., Suarsini, E., 2017. Isolation and identification of pathogenic bacteria in fresh tuna (Katsuwonus pelamis) collected from fishermen in Ambon, Indonesia. Asian Journal of Microbiology, Biotechnology and Environmental Sciences 19, 878-883.
Paul, C., Pohnert, G., 2011. Interactions of the algicidal bacterium Kordia algicida with diatoms: regulated protease excretion for specific algal lysis. PloS one 6, e21032.
Peeters, C., Zlosnik, J.E., Spilker, T., Hird, T.J., LiPuma, J.J., Vandamme, P., 2013. Burkholderia pseudomultivorans sp. nov., a novel Burkholderia cepacia complex species from human respiratory samples and the rhizosphere. Syst Appl Microbiol 36, 483-489.
Pérez-Cataluña, A., Lucena, T., Tarazona, E., Arahal, D.R., Macián, M.C., Pujalte, M.J., 2016. An MLSA approach for the taxonomic update of the Splendidus clade, a lineage containing several fish and shellfish pathogenic Vibrio spp. Syst Appl Microbiol 39, 361-369.
Pérez-Rodríguez, I., Bolognini, M., Ricci, J., Bini, E., Vetriani, C., 2015. From deep-sea volcanoes to human pathogens: a conserved quorum-sensing signal in Epsilonproteobacteria. The ISME journal 9, 1222-1234.
Prado, S., Romalde, J.L., Montes, J., Barja, J.L., 2005. Pathogenic bacteria isolated from disease outbreaks in shellfish hatcheries. First description of Vibrio neptunius as an oyster pathogen. Dis Aquat Org 67, 209-215.
Pujalte, M.J., Sitjà-Bobadilla, A., Macián, M.C., Belloch, C., Alvarez-Pellitero, P., Pérez-Sánchez, J., Uruburu, F., Garay, E., 2003. Virulence and molecular typing of Vibrio harveyi strains isolated from cultured dentex, gilthead sea bream and European sea bass. Syst Appl Microbiol 26, 284-292.
Qiao, G., Jang, I.-K., Won, K.M., Woo, S.H., Xu, D.-H., Park, S.I., 2013. Pathogenicity comparison of high-and low-virulence strains of Vibrio scophthalmi in olive flounder Paralichthys olivaceus. Fish Sci 79, 99-109.
Rajeshkumar, S., Malarkodi, C., 2014. In vitro antibacterial activity and mechanism of silver nanoparticles against foodborne pathogens. Bioinorganic chemistry and applications 2014,
Ramamurthy, T., Chowdhury, G., Pazhani, G.P., Shinoda, S., 2014. Vibrio fluvialis: an emerging human pathogen. Frontiers in microbiology 5, 91.
Rashid, R., Cazenave-Gassiot, A., Gao, I.H., Nair, Z.J., Kumar, J.K., Gao, L., Kline, K.A., Wenk, M.R., 2017. Comprehensive analysis of phospholipids and glycolipids in the opportunistic pathogen Enterococcus faecalis. PloS one 12, e0175886.
Ray, A., Kinch, L.N., de Souza Santos, M., Grishin, N.V., Orth, K., Salomon, D., 2016. Proteomics analysis reveals previously uncharacterized virulence factors in Vibrio proteolyticus. MBio 7, 10.1128/mbio. 01077-01016.
Rodríguez, M., Torres, M., Blanco, L., Béjar, V., Sampedro, I., Llamas, I., 2020. Plant growth-promoting activity and quorum quenching-mediated biocontrol of bacterial phytopathogens by Pseudomonas segetis strain P6. Scientific reports 10, 4121.
Rogers, K.L., Fey, P.D., Rupp, M.E., 2009. Coagulase-negative staphylococcal infections. Infectious disease clinics of North America 23, 73-98.
Rojas, R., Blanco-Hortas, A., Kehlet-Delgado, H., Lema, A., Miranda, C.D., Romero, J., Martinez, P., Barja, J.L., Dubert, J., 2021. First description outside Europe of the emergent pathogen Vibrio europaeus in shellfish aquaculture. J Invertebr Pathol 180, 107542.
Roux, F.L., Goubet, A., Thompson, F., Faury, N., Gay, M., Swings, J., Saulnier, D., 2005. Vibrio gigantis sp. nov., isolated from the haemolymph of cultured oysters (Crassostrea gigas). Int J Syst Evol Microbiol 55, 2251-2255.
Ruo, W., Lu, X.J., Ze, W., Zheng, Y.X., 2023. Severe Pneumonia Caused by Balneatrix alpica Associated with Spa. Biomedical and Environmental Sciences 36, 191-195.
Saha, M., Weinberger, F., 2019. Microbial “gardening” by a seaweed holobiont: surface metabolites attract protective and deter pathogenic epibacterial settlement. J Ecol 107, 2255-2265.
Saldarriaga‐Córdoba, M., Araya‐León, H., Irgang, R., Avendaño‐Herrera, R., 2023. Development of a PCR assay for the specific identification of the fish pathogen Tenacibaculum piscium. J Fish Dis
Salje, J., 2017. Orientia tsutsugamushi: A neglected but fascinating obligate intracellular bacterial pathogen. PLoS Path 13, e1006657.
Schaeck, M., Duchateau, L., Van Den Broeck, W., Van Trappen, S., De Vos, P., Coulombet, C., Boon, N., Haesebrouck, F., Decostere, A., 2016. Vibrio lentus protects gnotobiotic sea bass (Dicentrarchus labrax L.) larvae against challenge with Vibrio harveyi. Vet Microbiol 185, 41-48.
Seifert, H., Strate, A., Schulze, A., Pulverer, G., 1993. Vascular Catheter—Related Bloodstream Infection Due to Acinetobacter johnsonii (Formerly Acinetobacter calcoaceticus var. lwoffii): Report of 13 Cases. Clin Infect Dis 17, 632-636.
Shabuer, G., Ishida, K., Pidot, S.J., Roth, M., Dahse, H.-M., Hertweck, C., 2015. Plant pathogenic anaerobic bacteria use aromatic polyketides to access aerobic territory. Science 350, 670-674.
Sharma, A., Gupta, S., Paul, K., 2023. Codon usage behavior distinguishes pathogenic Clostridium species from the non-pathogenic species. Gene 873, 147394.
Singh, N., Goel, G., Raghav, M., 2015. Insights into virulence factors determining the pathogenicity of Cronobacter sakazakii. Virulence 6, 433-440.
Song, J., Liu, X., Wu, C., Zhang, Y., Fan, K., Zhang, X., Wei, Y., 2021. Isolation, identification and pathogenesis study of Vibrio diabolicus. Aquaculture 533, 736043. https://doi.org/10.1016/j.aquaculture.2020.736043.
Soto, J.E.D.V., Parra, J.C., Lopez, C.E.M., Marcos, M.C., Romero, I.S., Forteza, A., 2022. First report of Brevundimonas aurantiaca human infection: infective endocarditis on aortic bioprostheses and supracoronary aortic graft acquired by water dispenser of domestic refrigerator. International Journal of Infectious Diseases 122, 8-9.
Stuen, S., Granquist, E.G., Silaghi, C., 2013. Anaplasma phagocytophilum—a widespread multi-host pathogen with highly adaptive strategies. Frontiers in cellular and infection microbiology 3, 31.
Sun, L., Sun, Y., Jiang, M., Luo, L., Yu, X., Yao, W., Wu, Z., 2020. Isolation, identification and pathogenicity of Proteus vulgaris from moribund common carp (Cyprinus carpio) farmed in China. Aquaculture 525, 735294.
Tan, C., Owens, L., 2000. Infectivity, transmission and 16S rRNA sequencing of a rickettsia, Coxiella cheraxi sp. nov., from the freshwater crayfish Cherax quadricarinatus. Dis Aquat Org 41, 115-122.
Tan, L., Grewal, P.S., 2001. Pathogenicity of Moraxella osloensis, a bacterium associated with the nematode Phasmarhabditis hermaphrodita, to the slug Deroceras reticulatum. Appl Environ Microbiol 67, 5010-5016.
Tangestani, M., Kunzmann, A., 2019. Isolation and characterization of bacteria from the lesion of juvenile sea cucumber Holothuria scabra (Jaeger, 1938) with symptom of skin ulceration disease. Iran J Fish Sci 18, 915-923.
Thanigaivel, S., Vijayakumar, S., Mukherjee, A., Chandrasekaran, N., Thomas, J., 2014. Antioxidant and antibacterial activity of Chaetomorpha antennina against shrimp pathogen Vibrio parahaemolyticus. Aquaculture 433, 467-475.
Thompson, F., Barash, Y., Sawabe, T., Sharon, G., Swings, J., Rosenberg, E., 2006. Thalassomonas loyana sp. nov., a causative agent of the white plague-like disease of corals on the Eilat coral reef. Int J Syst Evol Microbiol 56, 365-368.
Toranzo, A.E., Magariños, B., Romalde, J.L., 2005. A review of the main bacterial fish diseases in mariculture systems. Aquaculture 246, 37-61.
Torres, M., Reina, J.C., Fuentes-Monteverde, J.C., Fernández, G., Rodríguez, J., Jiménez, C., Llamas, I., 2018. AHL-lactonase expression in three marine emerging pathogenic Vibrio spp. reduces virulence and mortality in brine shrimp (Artemia salina) and Manila clam (Venerupis philippinarum). PloS one 13, e0195176.
Urbanczyk, H., Ogura, Y., Hendry, T.A., Gould, A.L., Kiwaki, N., Atkinson, J.T., Hayashi, T., Dunlap, P.V. (Am Soc Microbiol, 2011).
Vance, H., 1967. Clostridium perfringens as a pathogen of cattle: a literature review. Canadian Journal of Comparative Medicine and Veterinary Science 31, 248.
Verschuere, L., Heang, H., Criel, G., Sorgeloos, P., Verstraete, W., 2000. Selected bacterial strains protect Artemia spp. from the pathogenic effects of Vibrio proteolyticus CW8T2. Appl Environ Microbiol 66, 1139-1146.
Vesga, P., Flury, P., Vacheron, J., Keel, C., Croll, D., Maurhofer, M., 2020. Transcriptome plasticity underlying plant root colonization and insect invasion by Pseudomonas protegens. The ISME Journal 14, 2766-2782.
Vidor, C., Awad, M., Lyras, D., 2015. Antibiotic resistance, virulence factors and genetics of Clostridium sordellii. Res Microbiol 166, 368-374.
Villamil, L., Figueras, A., Aranguren, R., Novoa, B., 2003. Non‐specific immune response of turbot, Scophthalmus maximus (L.), experimentally infected with a pathogenic Vibrio pelagius. J Fish Dis 26, 321-329.
Wang, L., Chen, Y., Huang, H., Huang, Z., Chen, H., Shao, Z., 2015. Isolation and identification of Vibrio campbellii as a bacterial pathogen for luminous vibriosis of Litopenaeus vannamei. Aquacult Res 46, 395-404.
Wang, X., Zhang, Y., Qin, G., Luo, W., Lin, Q., 2016. A novel pathogenic bacteria (Vibrio fortis) causing enteritis in cultured seahorses, Hippocampus erectus Perry, 1810. J Fish Dis 39, 765-769.
Weiland-Bräuer, N., Pinnow, N., Langfeldt, D., Roik, A., Güllert, S., Chibani, C.M., Reusch, T.B.H., Schmitz, R.A., 2020. The Native Microbiome is Crucial for Offspring Generation and Fitness of <i>Aurelia aurita</i>. mBio 11, 10.1128/mbio.02336-02320. doi:10.1128/mbio.02336-20.
Xue, Z., Han, Y., Liu, B., Gu, Y., Tian, W., Whiting-Wagner, N., Zhao, H., Zhang, W., 2021. Bacterial diversity in ballast water and sediments revealed by 2b-RAD sequencing. Mar Pollut Bull 169, 112523.
Yan, P., Qiu, Z., Zhang, T., Li, Y., Wang, W., Li, M., Yu, Z., Liu, J., 2019. Microbial diversity in the tick Argas japonicus (Acari: Argasidae) with a focus on Rickettsia pathogens. Med Vet Entomol 33, 327-335.
Yoon, E., Kim, T.Y., Heo, W.Y., Kang, O., Yu, H.-J., Lee, J.H., Ko, J.-H., Lee, N.Y., Huh, H.J., 2022. The first case of Clostridium saudiense bacteremia in a patient with hepatocellular carcinoma. Annals of Laboratory Medicine 42, 491-493.
Zayet, S., Lang, S., Garnier, P., Pierron, A., Plantin, J., Toko, L., Royer, P.-Y., Villemain, M., Klopfenstein, T., Gendrin, V., 2021. Leclercia adecarboxylata as emerging pathogen in human infections: Clinical features and antimicrobial susceptibility testing. Pathogens 10, 1399.
Zhou, H., Yang, Q., Shen, L., Yao, Y., Xu, J., Ye, J., Wu, X., Yu, Y., Li, Z., Zhou, J., 2020. Seawater-associated highly pathogenic Francisella hispaniensis infections causing multiple organ failure. Emerging Infect Dis 26, 2424.

## Sheet: Table S4
Table S4. Summary of Discriminative Microbial Features Identified by LEfSe Analysis, Including Bacterial Communities, Taxonomic Groups, Substrate Type, LDA Scores (Log10), and Associated Statistical Significance (p value and q value). False Discovery Rate (FDR)-Adjusted q values Are Shown in the Last Column (q value). (Expanded Polypropylene: EPS)
Group	Marker	Feature	Substrate	LDA score (log 10)	p value	q value
total bacteria	marker1	k__Bacteria|p__Pseudomonadota|c__Gammaproteobacteria	EPS	5.60782	4.4203e-08	4.4203e-08
total bacteria	marker2	k__Bacteria|p__Pseudomonadota|c__Gammaproteobacteria|o__Vibrionales	EPS	5.48496	0.000222105	0.000222105
total bacteria	marker3	k__Bacteria|p__Pseudomonadota|c__Gammaproteobacteria|o__Vibrionales|f__Vibrionaceae	EPS	5.48496	0.000222105	0.000222105
total bacteria	marker4	k__Bacteria|p__Pseudomonadota|c__Gammaproteobacteria|o__Vibrionales|f__Vibrionaceae|g__Vibrio	EPS	5.4801	0.000222105	0.000222105
total bacteria	marker5	k__Bacteria|p__Pseudomonadota|c__Gammaproteobacteria|o__Vibrionales|f__Vibrionaceae|g__Vibrio|s__Vibrio alginolyticus	EPS	5.19974	0.00358213	0.00358213
total bacteria	marker6	k__Bacteria|p__Pseudomonadota	EPS	5.05276	0.0052747	0.0052747
total bacteria	marker7	k__Bacteria|p__Pseudomonadota|c__Gammaproteobacteria|o__Alteromonadales	EPS	5.02028	0.000395909	0.000395909
total bacteria	marker8	k__Bacteria|p__Bacillota|c__Bacilli	EPS	4.94051	0.000770044	0.000770044
total bacteria	marker9	k__Bacteria|p__Bacillota|c__Bacilli|o__Bacillales	EPS	4.9405	0.000770044	0.000770044
total bacteria	marker10	k__Bacteria|p__Bacillota|c__Bacilli|o__Bacillales|f__Bacillaceae	EPS	4.89917	0.00076111	0.00076111
total bacteria	marker11	k__Bacteria|p__Pseudomonadota|c__Gammaproteobacteria|o__Alteromonadales|f__Colwelliaceae|g__Colwellia	EPS	4.80241	0.0438729	0.0438729
total bacteria	marker12	k__Bacteria|p__Pseudomonadota|c__Gammaproteobacteria|o__Vibrionales|f__Vibrionaceae|g__Vibrio|s__Vibrio chemaguriensis	EPS	4.80017	0.00663032	0.00663032
total bacteria	marker13	k__Bacteria|p__Pseudomonadota|c__Gammaproteobacteria|o__Oceanospirillales|f__Halomonadaceae	EPS	4.74254	0.0245923	0.0245923
total bacteria	marker14	k__Bacteria|p__Pseudomonadota|c__Gammaproteobacteria|o__Alteromonadales|f__Alteromonadaceae	EPS	4.49029	0.0360239	0.0360239
total bacteria	marker15	k__Bacteria|p__Pseudomonadota|c__Gammaproteobacteria|o__Alteromonadales|f__Pseudoalteromonadaceae	EPS	4.38692	0.00164803	0.00164803
total bacteria	marker16	k__Bacteria|p__Pseudomonadota|c__Gammaproteobacteria|o__Alteromonadales|f__Pseudoalteromonadaceae|g__Pseudoalteromonas	EPS	4.38121	0.00142344	0.00142344
total bacteria	marker17	k__Bacteria|p__Pseudomonadota|c__Gammaproteobacteria|o__Alteromonadales|f__Colwelliaceae|g__Colwellia|s__Colwellia polaris	EPS	4.3693	0.0325214	0.0325214
total bacteria	marker18	k__Bacteria|p__Pseudomonadota|c__Gammaproteobacteria|o__Alteromonadales|f__Alteromonadaceae|g__Alteromonas	EPS	4.26963	0.000783054	0.000783054
total bacteria	marker19	k__Bacteria|p__Pseudomonadota|c__Alphaproteobacteria|o__Rhodobacterales|f__Roseobacteraceae|g__Litoreibacter	EPS	4.26955	1.06673e-05	1.06673e-05
total bacteria	marker20	k__Bacteria|p__Pseudomonadota|c__Gammaproteobacteria|o__Vibrionales|f__Vibrionaceae|g__Vibrio|s__Vibrio pelagius	EPS	4.26138	0.0086694	0.0086694
total bacteria	marker21	k__Bacteria|p__Pseudomonadota|c__Alphaproteobacteria|o__Maricaulales|f__Robiginitomaculaceae|g__Litorimonas|s__Litorimonas cladophorae	EPS	4.2003	0.00314126	0.00314126
total bacteria	marker22	k__Bacteria|p__Pseudomonadota|c__Alphaproteobacteria|o__Maricaulales|f__Robiginitomaculaceae|g__Litorimonas	EPS	4.19955	0.00314126	0.00314126
total bacteria	marker23	k__Bacteria|p__Pseudomonadota|c__Alphaproteobacteria|o__Rhodobacterales|f__Roseobacteraceae|g__Litoreibacter|s__Litoreibacter ascidiaceicola	EPS	4.16214	9.42685e-07	9.42685e-07
total bacteria	marker24	k__Bacteria|p__Pseudomonadota|c__Alphaproteobacteria|o__Rhodobacterales|f__Roseobacteraceae|g__Sulfitobacter|s__Sulfitobacter porphyrae	EPS	4.11182	0.000339422	0.000339422
total bacteria	marker25	k__Bacteria|p__Pseudomonadota|c__Gammaproteobacteria|o__Alteromonadales|f__Alteromonadaceae|g__Alteromonas|s__Alteromonas mediterranea	EPS	4.08768	0.00452963	0.00452963
total bacteria	marker26	k__Bacteria|p__Bacillota|c__Bacilli|o__Bacillales|f__Bacillaceae|g__Cytobacillus	EPS	4.03805	1.53596e-05	1.53596e-05
total bacteria	marker27	k__Bacteria|p__Bacillota|c__Bacilli|o__Bacillales|f__Bacillaceae|g__Cytobacillus|s__Cytobacillus firmus	EPS	4.0368	1.53596e-05	1.53596e-05
total bacteria	marker28	k__Bacteria|p__Pseudomonadota|c__Gammaproteobacteria|o__Alteromonadales|f__Alteromonadaceae|g__Paraglaciecola	EPS	4.01594	0.00835958	0.00835958
total bacteria	marker29	k__Bacteria|p__Pseudomonadota|c__Gammaproteobacteria|o__Vibrionales|f__Vibrionaceae|g__Vibrio|s__Vibrio parahaemolyticus	EPS	3.9101	0.00850619	0.00850619
total bacteria	marker30	k__Bacteria|p__Pseudomonadota|c__Gammaproteobacteria|o__Alteromonadales|f__Colwelliaceae|g__Colwellia|s__Colwellia psychrerythraea	EPS	3.90194	0.0146247	0.0146247
total bacteria	marker31	k__Bacteria|p__Bacillota|c__Bacilli|o__Bacillales|f__Bacillales_	EPS	3.89885	0.00103343	0.00103343
total bacteria	marker32	k__Bacteria|p__Bacillota|c__Bacilli|o__Bacillales|f__Bacillales_|g__Exiguobacterium	EPS	3.89739	0.00103343	0.00103343
total bacteria	marker33	k__Bacteria|p__Pseudomonadota|c__Alphaproteobacteria|o__Hyphomicrobiales|f__Phyllobacteriaceae	EPS	3.87797	8.77485e-07	8.77485e-07
total bacteria	marker34	k__Bacteria|p__Pseudomonadota|c__Gammaproteobacteria|o__Vibrionales|f__Vibrionaceae|g__Vibrio|s__Vibrio jasicida	EPS	3.85184	3.90741e-05	3.90741e-05
total bacteria	marker35	k__Bacteria|p__Bacteroidota|c__Flavobacteriia|o__Flavobacteriales|f__Flavobacteriaceae|g__Dokdonia|s__Dokdonia genika	EPS	3.83511	0.0122835	0.0122835
total bacteria	marker36	k__Bacteria|p__Pseudomonadota|c__Alphaproteobacteria|o__Hyphomicrobiales|f__Ahrensiaceae|g__Pseudahrensia	EPS	3.80319	1.57268e-07	1.57268e-07
total bacteria	marker37	k__Bacteria|p__Pseudomonadota|c__Alphaproteobacteria|o__Rhodobacterales|f__Roseobacteraceae|g__Jannaschia	EPS	3.80085	6.85963e-06	6.85963e-06
total bacteria	marker38	k__Bacteria|p__Bacillota|c__Bacilli|o__Bacillales|f__Bacillaceae|g__Bacillus|s__Bacillus licheniformis	EPS	3.73944	0.0450228	0.0450228
total bacteria	marker39	k__Bacteria|p__Bacteroidota|c__Flavobacteriia|o__Flavobacteriales|f__Flavobacteriaceae|g__Dokdonia|s__Dokdonia aurantiaca	EPS	3.73482	0.00625301	0.00625301
total bacteria	marker40	k__Bacteria|p__Pseudomonadota|c__Gammaproteobacteria|o__Alteromonadales|f__Alteromonadaceae|g__Paraglaciecola|s__Paraglaciecola aestuariivivens	EPS	3.73302	0.00114236	0.00114236
total bacteria	marker41	k__Bacteria|p__Bacillota|c__Clostridia|o__Eubacteriales|f__EubacterialesFamilyXII.IncertaeSedis	EPS	3.70476	0.0196153	0.0196153
total bacteria	marker42	k__Bacteria|p__Bacillota|c__Clostridia|o__Eubacteriales|f__EubacterialesFamilyXII.IncertaeSedis|g__Fusibacter|s__Fusibacter tunisiensis	EPS	3.70304	0.0196153	0.0196153
total bacteria	marker43	k__Bacteria|p__Bacillota|c__Clostridia|o__Eubacteriales|f__EubacterialesFamilyXII.IncertaeSedis|g__Fusibacter	EPS	3.70214	0.0196153	0.0196153
total bacteria	marker44	k__Bacteria|p__Pseudomonadota|c__Alphaproteobacteria|o__Hyphomicrobiales|f__Phyllobacteriaceae|g__Lentilitoribacter|s__Lentilitoribacter donghaensis	EPS	3.69765	3.22388e-05	3.22388e-05
total bacteria	marker45	k__Bacteria|p__Pseudomonadota|c__Alphaproteobacteria|o__Hyphomicrobiales|f__Phyllobacteriaceae|g__Lentilitoribacter	EPS	3.69763	3.22388e-05	3.22388e-05
total bacteria	marker46	k__Bacteria|p__Pseudomonadota|c__Gammaproteobacteria|o__Alteromonadales|f__Alteromonadaceae|g__Alteromonas|s__Alteromonas naphthalenivorans	EPS	3.66288	0.0153361	0.0153361
total bacteria	marker47	k__Bacteria|p__Pseudomonadota|c__Alphaproteobacteria|o__Rhodobacterales|f__Roseobacteraceae|g__Jannaschia|s__Jannaschia faecimaris	EPS	3.6625	8.82327e-06	8.82327e-06
total bacteria	marker48	k__Bacteria|p__Pseudomonadota|c__Alphaproteobacteria|o__Rhodobacterales|f__Roseobacteraceae|g__Sulfitobacter|s__Sulfitobacter guttiformis	EPS	3.65475	0.00702984	0.00702984
total bacteria	marker49	k__Bacteria|p__Bacillota|c__Bacilli|o__Bacillales|f__Bacillales_|g__Exiguobacterium|s__Exiguobacterium qingdaonense	EPS	3.65454	0.0151521	0.0151521
total bacteria	marker50	k__Bacteria|p__Pseudomonadota|c__Alphaproteobacteria|o__Rhodobacterales|f__Roseobacteraceae|g__Sulfitobacter|s__Sulfitobacter geojensis	EPS	3.64925	0.0256359	0.0256359
total bacteria	marker51	k__Bacteria|p__Pseudomonadota|c__Alphaproteobacteria|o__Rhodobacterales|f__Roseobacteraceae|g__Roseobacter	EPS	3.60694	1.53756e-05	1.53756e-05
total bacteria	marker52	k__Bacteria|p__Pseudomonadota|c__Alphaproteobacteria|o__Rhodobacterales|f__Roseobacteraceae|g__Roseobacter|s__Roseobacter ponti	EPS	3.60563	1.53756e-05	1.53756e-05
total bacteria	marker53	k__Bacteria|p__Pseudomonadota|c__Alphaproteobacteria|o__Hyphomicrobiales|f__Ahrensiaceae|g__Pseudahrensia|s__Pseudahrensia todarodis	EPS	3.6016	6.76777e-08	6.76777e-08
total bacteria	marker54	k__Bacteria|p__Bacteroidota|c__Flavobacteriia|o__Flavobacteriales|f__Flavobacteriaceae|g__Dokdonia|s__Dokdonia donghaensis	EPS	3.5563	0.007417	0.007417
total bacteria	marker55	k__Bacteria|p__Pseudomonadota|c__Alphaproteobacteria|o__Maricaulales|f__Robiginitomaculaceae|g__Algimonas|s__Algimonas arctica	EPS	3.55312	0.000189306	0.000189306
total bacteria	marker56	k__Bacteria|p__Bacillota|c__Bacilli|o__Bacillales|f__Bacillales_|g__Exiguobacterium|s__Exiguobacterium oxidotolerans	EPS	3.55309	0.0196153	0.0196153
total bacteria	marker57	k__Bacteria|p__Pseudomonadota|c__Alphaproteobacteria|o__Maricaulales|f__Robiginitomaculaceae|g__Algimonas	EPS	3.5469	0.000189306	0.000189306
total bacteria	marker58	k__Bacteria|p__Pseudomonadota|c__Alphaproteobacteria|o__Rhodobacterales|f__Paracoccaceae|g__Yoonia|s__Yoonia maricola	EPS	3.51923	8.10065e-06	8.10065e-06
total bacteria	marker59	k__Bacteria|p__Pseudomonadota|c__Alphaproteobacteria|o__Rhodobacterales|f__Roseobacteraceae|g__Sulfitobacter|s__Sulfitobacter aestuariivivens	EPS	3.51854	4.80465e-05	4.80465e-05
total bacteria	marker60	k__Bacteria|p__Pseudomonadota|c__Alphaproteobacteria|o__Rhodobacterales|f__Roseobacteraceae|g__Sulfitobacter|s__Sulfitobacter pacificus	EPS	3.51669	0.000257833	0.000257833
total bacteria	marker61	k__Bacteria|p__Actinomycetota|c__Actinomycetes|o__Propionibacteriales|f__Nocardioidaceae	EPS	3.50577	2.36448e-05	2.36448e-05
total bacteria	marker62	k__Bacteria|p__Actinomycetota|c__Actinomycetes|o__Propionibacteriales|f__Nocardioidaceae|g__Nocardioides|s__Nocardioides marinus	EPS	3.50575	2.36448e-05	2.36448e-05
total bacteria	marker63	k__Bacteria|p__Actinomycetota|c__Actinomycetes|o__Propionibacteriales	EPS	3.50572	2.36448e-05	2.36448e-05
total bacteria	marker64	k__Bacteria|p__Actinomycetota|c__Actinomycetes|o__Propionibacteriales|f__Nocardioidaceae|g__Nocardioides	EPS	3.50571	2.36448e-05	2.36448e-05
total bacteria	marker65	k__Bacteria|p__Pseudomonadota|c__Alphaproteobacteria|o__Rhodobacterales|f__Roseobacteraceae|g__Ruegeria|s__Ruegeria atlantica	EPS	3.49811	8.37088e-05	8.37088e-05
total bacteria	marker66	k__Bacteria|p__Pseudomonadota|c__Alphaproteobacteria|o__Rhodobacterales|f__Roseobacteraceae|g__Ruegeria	EPS	3.49806	8.37088e-05	8.37088e-05
total bacteria	marker67	k__Bacteria|p__Bacteroidota|c__Flavobacteriia|o__Flavobacteriales|f__Flavobacteriaceae|g__Dokdonia|s__Dokdonia flava	EPS	3.48452	0.000993902	0.000993902
total bacteria	marker68	k__Bacteria|p__Pseudomonadota|c__Gammaproteobacteria|o__Alteromonadales|f__Pseudoalteromonadaceae|g__Psychrosphaera|s__Psychrosphaera aestuarii	EPS	3.48384	0.0233891	0.0233891
total bacteria	marker69	k__Bacteria|p__Pseudomonadota|c__Gammaproteobacteria|o__Alteromonadales|f__Pseudoalteromonadaceae|g__Psychrosphaera	EPS	3.48159	0.0233891	0.0233891
total bacteria	marker70	k__Bacteria|p__Pseudomonadota|c__Gammaproteobacteria|o__Chromatiales|f__Granulosicoccaceae	EPS	3.47832	0.0122541	0.0122541
total bacteria	marker71	k__Bacteria|p__Pseudomonadota|c__Alphaproteobacteria|o__Rhodobacterales|f__Roseobacteraceae|g__Sulfitobacter|s__Sulfitobacter pontiacus	EPS	3.4749	0.00332942	0.00332942
total bacteria	marker72	k__Bacteria|p__Pseudomonadota|c__Gammaproteobacteria|o__Alteromonadales|f__Colwelliaceae|g__Cognaticolwellia|s__Cognaticolwellia sediminilitoris	EPS	3.47217	0.000644911	0.000644911
total bacteria	marker73	k__Bacteria|p__Pseudomonadota|c__Gammaproteobacteria|o__Chromatiales	EPS	3.47035	0.0122541	0.0122541
total bacteria	marker74	k__Bacteria|p__Pseudomonadota|c__Gammaproteobacteria|o__Chromatiales|f__Granulosicoccaceae|g__Granulosicoccus	EPS	3.46616	0.0122541	0.0122541
total bacteria	marker75	k__Bacteria|p__Pseudomonadota|c__Gammaproteobacteria|o__Alteromonadales|f__Shewanellaceae|g__Shewanella|s__Shewanella algae	EPS	3.4541	0.0483395	0.0483395
total bacteria	marker76	k__Bacteria|p__Pseudomonadota|c__Gammaproteobacteria|o__Alteromonadales|f__Shewanellaceae	EPS	3.45081	0.0483395	0.0483395
total bacteria	marker77	k__Bacteria|p__Pseudomonadota|c__Gammaproteobacteria|o__Alteromonadales|f__Shewanellaceae|g__Shewanella	EPS	3.44708	0.0483395	0.0483395
total bacteria	marker78	k__Bacteria|p__Pseudomonadota|c__Gammaproteobacteria|o__Vibrionales|f__Vibrionaceae|g__Vibrio|s__Vibrio xuii	EPS	3.4359	0.04228	0.04228
total bacteria	marker79	k__Bacteria|p__Pseudomonadota|c__Gammaproteobacteria|o__Alteromonadales|f__Alteromonadaceae|g__Paraglaciecola|s__Paraglaciecola oceanifecundans	EPS	3.42609	0.00269198	0.00269198
total bacteria	marker80	k__Bacteria|p__Pseudomonadota|c__Gammaproteobacteria|o__Vibrionales|f__Vibrionaceae|g__Vibrio|s__Vibrio diabolicus	EPS	3.42046	0.00852057	0.00852057
total bacteria	marker81	k__Bacteria|p__Pseudomonadota|c__Alphaproteobacteria|o__Hyphomicrobiales|f__Phyllobacteriaceae|g__Salaquimonas	EPS	3.4136	1.82352e-07	1.82352e-07
total bacteria	marker82	k__Bacteria|p__Pseudomonadota|c__Alphaproteobacteria|o__Hyphomicrobiales|f__Phyllobacteriaceae|g__Salaquimonas|s__Salaquimonas pukyongi	EPS	3.41359	1.82352e-07	1.82352e-07
total bacteria	marker83	k__Bacteria|p__Bacteroidota|c__Flavobacteriia|o__Flavobacteriales|f__Flavobacteriaceae|g__Nonlabens|s__Nonlabens xylanidelens	EPS	3.40411	0.0190154	0.0190154
total bacteria	marker84	k__Bacteria|p__Bacteroidota|c__Flavobacteriia|o__Flavobacteriales|f__Flavobacteriaceae|g__Nonlabens	EPS	3.40377	0.0190154	0.0190154
total bacteria	marker85	k__Bacteria|p__Pseudomonadota|c__Alphaproteobacteria|o__Rhodobacterales|f__Paracoccaceae|g__Pseudooctadecabacter	EPS	3.38182	0.000262274	0.000262274
total bacteria	marker86	k__Bacteria|p__Pseudomonadota|c__Alphaproteobacteria|o__Rhodobacterales|f__Paracoccaceae|g__Pseudooctadecabacter|s__Pseudooctadecabacter jejudonensis	EPS	3.38118	0.000262274	0.000262274
total bacteria	marker87	k__Bacteria|p__Pseudomonadota|c__Gammaproteobacteria|o__Alteromonadales|f__Colwelliaceae|g__Cognaticolwellia|s__Cognaticolwellia aestuarii	EPS	3.38046	0.0193213	0.0193213
total bacteria	marker88	k__Bacteria|p__Pseudomonadota|c__Alphaproteobacteria|o__Hyphomicrobiales|f__Ahrensiaceae|g__Pseudahrensia|s__Pseudahrensia aquimaris	EPS	3.37623	0.000578764	0.000578764
total bacteria	marker89	k__Bacteria|p__Pseudomonadota|c__Gammaproteobacteria|o__Alteromonadales|f__Pseudoalteromonadaceae|g__Pseudoalteromonas|s__Pseudoalteromonas marina	EPS	3.3525	0.031788	0.031788
total bacteria	marker90	k__Bacteria|p__Pseudomonadota|c__Alphaproteobacteria|o__Rhodobacterales|f__Roseobacteraceae|g__Loktanella|s__Loktanella aquimaris	EPS	3.33818	0.000520164	0.000520164
total bacteria	marker91	k__Bacteria|p__Campylobacterota|c__Epsilonproteobacteria|o__Campylobacterales|f__Arcobacteraceae|g__Poseidonibacter	EPS	3.32223	0.00429924	0.00429924
total bacteria	marker92	k__Bacteria|p__Campylobacterota|c__Epsilonproteobacteria|o__Campylobacterales|f__Arcobacteraceae|g__Poseidonibacter|s__Poseidonibacter lekithochrous	EPS	3.31553	0.00429924	0.00429924
total bacteria	marker93	k__Bacteria|p__Pseudomonadota|c__Alphaproteobacteria|o__Rhodobacterales|f__Roseobacteraceae|g__Roseovarius|s__Roseovarius aestuarii	EPS	3.31287	1.53596e-05	1.53596e-05
total bacteria	marker94	k__Bacteria|p__Pseudomonadota|c__Alphaproteobacteria|o__Rhodobacterales|f__Paracoccaceae|g__Antarcticimicrobium|s__Antarcticimicrobium luteum	EPS	3.28035	0.00155034	0.00155034
total bacteria	marker95	k__Bacteria|p__Pseudomonadota|c__Alphaproteobacteria|o__Rhodobacterales|f__Paracoccaceae|g__Antarcticimicrobium	EPS	3.28009	0.00155034	0.00155034
total bacteria	marker96	k__Bacteria|p__Pseudomonadota|c__Gammaproteobacteria|o__Alteromonadales|f__Pseudoalteromonadaceae|g__Pseudoalteromonas|s__Pseudoalteromonas haloplanktis	EPS	3.26248	0.00770708	0.00770708
total bacteria	marker97	k__Bacteria|p__Pseudomonadota|c__Alphaproteobacteria|o__Rhodobacterales|f__Roseobacteraceae|g__Litoreibacter|s__Litoreibacter roseus	EPS	3.26206	5.92521e-05	5.92521e-05
total bacteria	marker98	k__Bacteria|p__Pseudomonadota|c__Gammaproteobacteria|o__Alteromonadales|f__Alteromonadaceae|g__Glaciecola|s__Glaciecola pallidula	EPS	3.25943	0.00840911	0.00840911
total bacteria	marker99	k__Bacteria|p__Pseudomonadota|c__Gammaproteobacteria|o__Alteromonadales|f__Alteromonadaceae|g__Alteromonas|s__Alteromonas genovensis	EPS	3.25348	0.00137543	0.00137543
total bacteria	marker100	k__Bacteria|p__Pseudomonadota|c__Alphaproteobacteria|o__Rhodobacterales|f__Roseobacteraceae|g__Jannaschia|s__Jannaschia donghaensis	EPS	3.23841	4.05804e-05	4.05804e-05
total bacteria	marker101	k__Bacteria|p__Cyanobacteriota|c__Cyanophyceae|o__Pseudanabaenales|f__Leptolyngbyaceae|g__Thainema	EPS	3.22938	0.0342424	0.0342424
total bacteria	marker102	k__Bacteria|p__Cyanobacteriota|c__Cyanophyceae|o__Pseudanabaenales|f__Leptolyngbyaceae	EPS	3.22773	0.0342424	0.0342424
total bacteria	marker103	k__Bacteria|p__Cyanobacteriota|c__Cyanophyceae|o__Pseudanabaenales|f__Leptolyngbyaceae|g__Thainema|s__Thainema salinarum	EPS	3.22732	0.0342424	0.0342424
total bacteria	marker104	k__Bacteria|p__Cyanobacteriota|c__Cyanophyceae|o__Pseudanabaenales	EPS	3.22181	0.0342424	0.0342424
total bacteria	marker105	k__Bacteria|p__Actinomycetota|c__Actinomycetes|o__Micrococcales|f__Microbacteriaceae|g__Galbitalea	EPS	3.19103	0.00155104	0.00155104
total bacteria	marker106	k__Bacteria|p__Actinomycetota|c__Actinomycetes|o__Micrococcales|f__Microbacteriaceae|g__Galbitalea|s__Galbitalea soli	EPS	3.18767	0.00155104	0.00155104
total bacteria	marker107	k__Bacteria|p__Pseudomonadota|c__Gammaproteobacteria|o__Vibrionales|f__Vibrionaceae|g__Vibrio|s__Vibrio olivae	EPS	3.18474	0.000262649	0.000262649
total bacteria	marker108	k__Bacteria|p__Pseudomonadota|c__Alphaproteobacteria|o__Rhodobacterales|f__Paracoccaceae|g__Amylibacter|s__Amylibacter cionae	EPS	3.18164	0.0373508	0.0373508
total bacteria	marker109	k__Bacteria|p__Bacteroidota|c__Flavobacteriia|o__Flavobacteriales|f__Flavobacteriaceae|g__Ichthyenterobacterium|s__Ichthyenterobacterium magnum	EPS	3.16866	0.00610892	0.00610892
total bacteria	marker110	k__Bacteria|p__Pseudomonadota|c__Gammaproteobacteria|o__Arenicellales|f__Arenicellaceae	EPS	3.16208	0.00131944	0.00131944
total bacteria	marker111	k__Bacteria|p__Pseudomonadota|c__Gammaproteobacteria|o__Arenicellales|f__Arenicellaceae|g__Arenicella|s__Arenicella xantha	EPS	3.16014	0.00131944	0.00131944
total bacteria	marker112	k__Bacteria|p__Bacteroidota|c__Flavobacteriia|o__Flavobacteriales|f__Flavobacteriaceae|g__Ichthyenterobacterium	EPS	3.15862	0.00610892	0.00610892
total bacteria	marker113	k__Bacteria|p__Pseudomonadota|c__Gammaproteobacteria|o__Arenicellales	EPS	3.15861	0.00131944	0.00131944
total bacteria	marker114	k__Bacteria|p__Pseudomonadota|c__Gammaproteobacteria|o__Arenicellales|f__Arenicellaceae|g__Arenicella	EPS	3.15479	0.00131944	0.00131944
total bacteria	marker115	k__Bacteria|p__Bacteroidota|c__Flavobacteriia|o__Flavobacteriales|f__Flavobacteriaceae|g__Tenacibaculum|s__Tenacibaculum pelagium	EPS	3.15383	0.0471416	0.0471416
total bacteria	marker116	k__Bacteria|p__Pseudomonadota|c__Gammaproteobacteria|o__Vibrionales|f__Vibrionaceae|g__Vibrio|s__Vibrio coralliilyticus	EPS	3.13437	0.0196153	0.0196153
total bacteria	marker117	k__Bacteria|p__Pseudomonadota|c__Gammaproteobacteria|o__Alteromonadales|f__Alteromonadaceae|g__Glaciecola|s__Glaciecola nitratireducens	EPS	3.12118	0.00155034	0.00155034
total bacteria	marker118	k__Bacteria|p__Bacteroidota|c__Flavobacteriia|o__Flavobacteriales|f__Flavobacteriaceae|g__Tenacibaculum|s__Tenacibaculum lutimaris	EPS	3.07733	0.00152155	0.00152155
total bacteria	marker119	k__Bacteria|p__Pseudomonadota|c__Gammaproteobacteria|o__Alteromonadales|f__Alteromonadaceae|g__Glaciecola|s__Glaciecola punicea	EPS	3.06502	0.0379224	0.0379224
total bacteria	marker120	k__Bacteria|p__Pseudomonadota|c__Alphaproteobacteria|o__Rhodobacterales|f__Roseobacteraceae|g__Shimia	EPS	3.04933	0.00155104	0.00155104
total bacteria	marker121	k__Bacteria|p__Pseudomonadota|c__Alphaproteobacteria|o__Rhodobacterales|f__Roseobacteraceae|g__Shimia|s__Shimia gijangensis	EPS	3.04712	0.00155104	0.00155104
total bacteria	marker122	k__Bacteria|p__Pseudomonadota|c__Gammaproteobacteria|o__Vibrionales|f__Vibrionaceae|g__Vibrio|s__Vibrio mytili	EPS	3.04146	0.00852057	0.00852057
total bacteria	marker123	k__Bacteria|p__Pseudomonadota|c__Alphaproteobacteria|o__Hyphomicrobiales|f__Methylobacteriaceae|g__Methylobacterium|s__Methylobacterium radiotolerans	EPS	2.98811	0.00268931	0.00268931
total bacteria	marker124	k__Bacteria|p__Pseudomonadota|c__Alphaproteobacteria|o__Hyphomicrobiales|f__Methylobacteriaceae	EPS	2.98498	0.00268931	0.00268931
total bacteria	marker125	k__Bacteria|p__Pseudomonadota|c__Alphaproteobacteria|o__Hyphomicrobiales|f__Methylobacteriaceae|g__Methylobacterium	EPS	2.98361	0.00268931	0.00268931
total bacteria	marker126	k__Bacteria|p__Pseudomonadota|c__Gammaproteobacteria|o__Oceanospirillales|f__Halomonadaceae|g__Halomonas	EPS	2.77174	0.0452489	0.0452489
total bacteria	marker127	k__Bacteria|p__Bacillota|c__Clostridia|o__Eubacteriales|f__Clostridiaceae|g__Clostridium|s__Clostridium oceanicum	EPS	2.71279	0.0450228	0.0450228
total bacteria	marker128	k__Bacteria|p__Bacillota|c__Clostridia|o__Eubacteriales|f__Clostridiaceae|g__Alkaliphilus	EPS	2.68508	0.0194557	0.0194557
total bacteria	marker129	k__Bacteria|p__Bacillota|c__Clostridia|o__Eubacteriales|f__Clostridiaceae|g__Alkaliphilus|s__Alkaliphilus metalliredigens	EPS	2.6827	0.0194557	0.0194557
total bacteria	marker130	k__Bacteria|p__Pseudomonadota|c__Alphaproteobacteria	Seawater	5.44066	7.13019e-08	7.13019e-08
total bacteria	marker131	k__Bacteria|p__Pseudomonadota|c__Alphaproteobacteria|o__Rhodobacterales	Seawater	5.32006	5.62119e-08	5.62119e-08
total bacteria	marker132	k__Bacteria|p__Pseudomonadota|c__Alphaproteobacteria|o__Rhodobacterales|f__Paracoccaceae	Seawater	5.24052	2.61921e-07	2.61921e-07
total bacteria	marker133	k__Bacteria|p__Bacteroidota	Seawater	5.17082	6.116e-06	6.116e-06
total bacteria	marker134	k__Bacteria|p__Bacteroidota|c__Flavobacteriia	Seawater	5.08655	1.10975e-05	1.10975e-05
total bacteria	marker135	k__Bacteria|p__Bacteroidota|c__Flavobacteriia|o__Flavobacteriales	Seawater	5.08655	1.10975e-05	1.10975e-05
total bacteria	marker136	k__Bacteria|p__Pseudomonadota|c__Alphaproteobacteria|o__Rhodobacterales|f__Paracoccaceae|g__Planktomarina|s__Planktomarina temperata	Seawater	5.05209	1.11257e-08	1.11257e-08
total bacteria	marker137	k__Bacteria|p__Pseudomonadota|c__Alphaproteobacteria|o__Rhodobacterales|f__Paracoccaceae|g__Planktomarina	Seawater	5.05208	1.11257e-08	1.11257e-08
total bacteria	marker138	k__Bacteria|p__Actinomycetota	Seawater	4.94417	7.51734e-09	7.51734e-09
total bacteria	marker139	k__Bacteria|p__Pseudomonadota|c__Alphaproteobacteria|o__Rhodobacterales|f__Roseobacteraceae|g__Roseovarius|s__Roseovarius gahaiensis	Seawater	4.90741	9.34919e-05	9.34919e-05
total bacteria	marker140	k__Bacteria|p__Pseudomonadota|c__Alphaproteobacteria|o__Rhodobacterales|f__Roseobacteraceae|g__Roseovarius	Seawater	4.89636	0.00734083	0.00734083
total bacteria	marker141	k__Bacteria|p__Bacteroidota|c__Flavobacteriia|o__Flavobacteriales|f__Flavobacteriaceae	Seawater	4.89277	9.68406e-05	9.68406e-05
total bacteria	marker142	k__Bacteria|p__Pseudomonadota|c__Alphaproteobacteria|o__Rhodobacterales|f__Paracoccaceae|g__Amylibacter|s__Amylibacter ulvae	Seawater	4.71088	2.61121e-06	2.61121e-06
total bacteria	marker143	k__Bacteria|p__Pseudomonadota|c__Alphaproteobacteria|o__Rhodobacterales|f__Paracoccaceae|g__Amylibacter	Seawater	4.69818	2.15453e-05	2.15453e-05
total bacteria	marker144	k__Bacteria|p__Actinomycetota|c__Nitriliruptoria|o__Euzebyales	Seawater	4.65196	1.43269e-09	1.43269e-09
total bacteria	marker145	k__Bacteria|p__Actinomycetota|c__Nitriliruptoria|o__Euzebyales|f__Euzebyaceae|g__Euzebya	Seawater	4.65191	1.43269e-09	1.43269e-09
total bacteria	marker146	k__Bacteria|p__Actinomycetota|c__Nitriliruptoria|o__Euzebyales|f__Euzebyaceae|g__Euzebya|s__Euzebya tangerina	Seawater	4.65189	1.43269e-09	1.43269e-09
total bacteria	marker147	k__Bacteria|p__Actinomycetota|c__Nitriliruptoria|o__Euzebyales|f__Euzebyaceae	Seawater	4.65189	1.43269e-09	1.43269e-09
total bacteria	marker148	k__Bacteria|p__Actinomycetota|c__Nitriliruptoria	Seawater	4.65188	1.43269e-09	1.43269e-09
total bacteria	marker149	k__Bacteria|p__Pseudomonadota|c__Alphaproteobacteria|o__CandidatusPelagibacterales|f__Pelagibacteraceae|g__CandidatusPelagibacter	Seawater	4.63206	9.10051e-11	9.10051e-11
total bacteria	marker150	k__Bacteria|p__Pseudomonadota|c__Alphaproteobacteria|o__CandidatusPelagibacterales|f__Pelagibacteraceae	Seawater	4.63203	9.10051e-11	9.10051e-11
total bacteria	marker151	k__Bacteria|p__Pseudomonadota|c__Alphaproteobacteria|o__CandidatusPelagibacterales|f__Pelagibacteraceae|g__CandidatusPelagibacter|s__Candidatus Pelagibacter ubique	Seawater	4.63203	9.10051e-11	9.10051e-11
total bacteria	marker152	k__Bacteria|p__Pseudomonadota|c__Alphaproteobacteria|o__CandidatusPelagibacterales	Seawater	4.63202	9.10051e-11	9.10051e-11
total bacteria	marker153	k__Bacteria|p__Actinomycetota|c__Actinomycetes	Seawater	4.58753	3.92693e-06	3.92693e-06
total bacteria	marker154	k__Bacteria|p__Actinomycetota|c__Actinomycetes|o__Micrococcales|f__Microbacteriaceae	Seawater	4.5428	4.69588e-08	4.69588e-08
total bacteria	marker155	k__Bacteria|p__Actinomycetota|c__Actinomycetes|o__Micrococcales	Seawater	4.54273	4.69588e-08	4.69588e-08
total bacteria	marker156	k__Bacteria|p__Pseudomonadota|c__Alphaproteobacteria|o__Rhodospirillales	Seawater	4.51752	5.63928e-11	5.63928e-11
total bacteria	marker157	k__Bacteria|p__Pseudomonadota|c__Alphaproteobacteria|o__Rhodospirillales|f__Thalassobaculaceae|g__Nisaea	Seawater	4.48095	1.98868e-10	1.98868e-10
total bacteria	marker158	k__Bacteria|p__Pseudomonadota|c__Alphaproteobacteria|o__Rhodospirillales|f__Thalassobaculaceae	Seawater	4.48073	1.98868e-10	1.98868e-10
total bacteria	marker159	k__Bacteria|p__Pseudomonadota|c__Gammaproteobacteria|o__Alteromonadales|f__Pseudoalteromonadaceae|g__Pseudoalteromonas|s__Pseudoalteromonas undina	Seawater	4.39357	0.00926642	0.00926642
total bacteria	marker160	k__Bacteria|p__Cyanobacteriota	Seawater	4.38308	1.95464e-06	1.95464e-06
total bacteria	marker161	k__Bacteria|p__Cyanobacteriota|c__Cyanophyceae	Seawater	4.38268	1.95464e-06	1.95464e-06
total bacteria	marker162	k__Bacteria|p__Bacteroidota|c__Flavobacteriia|o__Flavobacteriales|f__Schleiferiaceae	Seawater	4.36742	1.19502e-09	1.19502e-09
total bacteria	marker163	k__Bacteria|p__Bacteroidota|c__Flavobacteriia|o__Flavobacteriales|f__Flavobacteriaceae|g__Mesoflavibacter	Seawater	4.34061	9.63834e-06	9.63834e-06
total bacteria	marker164	k__Bacteria|p__Bacteroidota|c__Flavobacteriia|o__Flavobacteriales|f__Flavobacteriaceae|g__Mesoflavibacter|s__Mesoflavibacter zeaxanthinifaciens	Seawater	4.34055	9.63834e-06	9.63834e-06
total bacteria	marker165	k__Bacteria|p__Bacteroidota|c__Saprospiria|o__Saprospirales	Seawater	4.33755	8.70636e-05	8.70636e-05
total bacteria	marker166	k__Bacteria|p__Bacteroidota|c__Saprospiria	Seawater	4.33559	8.70636e-05	8.70636e-05
total bacteria	marker167	k__Bacteria|p__Pseudomonadota|c__Gammaproteobacteria|o__Cellvibrionales	Seawater	4.3086	1.31014e-11	1.31014e-11
total bacteria	marker168	k__Bacteria|p__Pseudomonadota|c__Alphaproteobacteria|o__Rhodospirillales|f__Thalassobaculaceae|g__Nisaea|s__Nisaea nitritireducens	Seawater	4.30465	6.91406e-11	6.91406e-11
total bacteria	marker169	k__Bacteria|p__Bacteroidota|c__Saprospiria|o__Saprospirales|f__Haliscomenobacteraceae|g__Portibacter|s__Portibacter lacus	Seawater	4.2678	0.000351868	0.000351868
total bacteria	marker170	k__Bacteria|p__Bacteroidota|c__Saprospiria|o__Saprospirales|f__Haliscomenobacteraceae	Seawater	4.26714	0.000351868	0.000351868
total bacteria	marker171	k__Bacteria|p__Bacteroidota|c__Saprospiria|o__Saprospirales|f__Haliscomenobacteraceae|g__Portibacter	Seawater	4.26712	0.000351868	0.000351868
total bacteria	marker172	k__Bacteria|p__Actinomycetota|c__Actinomycetes|o__Micrococcales|f__Microbacteriaceae|g__CandidatusLimnoluna	Seawater	4.24668	1.63988e-09	1.63988e-09
total bacteria	marker173	k__Bacteria|p__Actinomycetota|c__Actinomycetes|o__Micrococcales|f__Microbacteriaceae|g__CandidatusLimnoluna|s__Candidatus Limnoluna rubra	Seawater	4.24666	1.63988e-09	1.63988e-09
total bacteria	marker174	k__Bacteria|p__Bacteroidota|c__Flavobacteriia|o__Flavobacteriales|f__Schleiferiaceae|g__Phaeocystidibacter	Seawater	4.24178	3.57615e-09	3.57615e-09
total bacteria	marker175	k__Bacteria|p__Pseudomonadota|c__Betaproteobacteria	Seawater	4.21984	6.76465e-08	6.76465e-08
total bacteria	marker176	k__Bacteria|p__Pseudomonadota|c__Gammaproteobacteria|o__Moraxellales	Seawater	4.16962	0.004725	0.004725
total bacteria	marker177	k__Bacteria|p__Pseudomonadota|c__Gammaproteobacteria|o__Moraxellales|f__Moraxellaceae	Seawater	4.16962	0.004725	0.004725
total bacteria	marker178	k__Bacteria|p__Actinomycetota|c__Actinomycetes|o__Micrococcales|f__Microbacteriaceae|g__Rhodoluna	Seawater	4.16197	2.56446e-10	2.56446e-10
total bacteria	marker179	k__Bacteria|p__Actinomycetota|c__Actinomycetes|o__Micrococcales|f__Microbacteriaceae|g__Rhodoluna|s__Rhodoluna lacicola	Seawater	4.16196	2.56446e-10	2.56446e-10
total bacteria	marker180	k__Bacteria|p__Pseudomonadota|c__Betaproteobacteria|o__Nitrosomonadales|f__Methylophilaceae|g__Methylophilus|s__Methylophilus methylotrophus	Seawater	4.14789	2.687e-06	2.687e-06
total bacteria	marker181	k__Bacteria|p__Pseudomonadota|c__Betaproteobacteria|o__Nitrosomonadales|f__Methylophilaceae	Seawater	4.14772	2.687e-06	2.687e-06
total bacteria	marker182	k__Bacteria|p__Pseudomonadota|c__Betaproteobacteria|o__Nitrosomonadales|f__Methylophilaceae|g__Methylophilus	Seawater	4.14769	2.687e-06	2.687e-06
total bacteria	marker183	k__Bacteria|p__Pseudomonadota|c__Betaproteobacteria|o__Nitrosomonadales	Seawater	4.14766	2.687e-06	2.687e-06
total bacteria	marker184	k__Bacteria|p__Pseudomonadota|c__Alphaproteobacteria|o__Rhodobacterales|f__Paracoccaceae|g__Yoonia|s__Yoonia litorea	Seawater	4.13263	8.25404e-09	8.25404e-09
total bacteria	marker185	k__Bacteria|p__Bacteroidota|c__Flavobacteriia|o__Flavobacteriales|f__Schleiferiaceae|g__Phaeocystidibacter|s__Phaeocystidibacter marisrubri	Seawater	4.12308	4.66865e-09	4.66865e-09
total bacteria	marker186	k__Bacteria|p__Bacteroidota|c__Flavobacteriia|o__Flavobacteriales|f__Flavobacteriaceae|g__Tenacibaculum|s__Tenacibaculum aiptasiae	Seawater	4.10182	1.03209e-07	1.03209e-07
total bacteria	marker187	k__Bacteria|p__Bacteroidota|c__Flavobacteriia|o__Flavobacteriales|f__Flavobacteriaceae|g__Olleya	Seawater	4.09599	1.84493e-05	1.84493e-05
total bacteria	marker188	k__Bacteria|p__Bacteroidota|c__Flavobacteriia|o__Flavobacteriales|f__Flavobacteriaceae|g__Mesonia|s__Mesonia algae	Seawater	4.09096	8.1627e-12	8.1627e-12
total bacteria	marker189	k__Bacteria|p__Bacteroidota|c__Flavobacteriia|o__Flavobacteriales|f__Flavobacteriaceae|g__Mesonia	Seawater	4.09085	8.1627e-12	8.1627e-12
total bacteria	marker190	k__Bacteria|p__Cyanobacteriota|c__Cyanophyceae|o__Pleurocapsales	Seawater	4.05605	1.09826e-08	1.09826e-08
total bacteria	marker191	k__Bacteria|p__Pseudomonadota|c__Gammaproteobacteria|o__Cellvibrionales|f__Halieaceae	Seawater	4.0442	9.90673e-12	9.90673e-12
total bacteria	marker192	k__Bacteria|p__Pseudomonadota|c__Gammaproteobacteria|o__Cellvibrionales|f__Halieaceae|g__Luminiphilus	Seawater	4.04404	9.90673e-12	9.90673e-12
total bacteria	marker193	k__Bacteria|p__Pseudomonadota|c__Gammaproteobacteria|o__Cellvibrionales|f__Halieaceae|g__Luminiphilus|s__Luminiphilus syltensis	Seawater	4.04401	9.90673e-12	9.90673e-12
total bacteria	marker194	k__Bacteria|p__Pseudomonadota|c__Alphaproteobacteria|o__Hyphomicrobiales|f__Ahrensiaceae|g__Ahrensia	Seawater	4.02648	1.88781e-08	1.88781e-08
total bacteria	marker195	k__Bacteria|p__Pseudomonadota|c__Alphaproteobacteria|o__Hyphomicrobiales|f__Ahrensiaceae|g__Ahrensia|s__Ahrensia marina	Seawater	4.02642	1.88781e-08	1.88781e-08
total bacteria	marker196	k__Bacteria|p__Bacteroidota|c__Flavobacteriia|o__Flavobacteriales|f__Flavobacteriaceae|g__Flavivirga	Seawater	4.02079	3.50665e-11	3.50665e-11
total bacteria	marker197	k__Bacteria|p__Pseudomonadota|c__Alphaproteobacteria|o__Rhodobacterales|f__Paracoccaceae|g__Yoonia	Seawater	4.01317	0.000152328	0.000152328
total bacteria	marker198	k__Bacteria|p__Pseudomonadota|c__Alphaproteobacteria|o__Rhodobacterales|f__Roseobacteraceae|g__Lentibacter|s__Lentibacter algarum	Seawater	4.00318	0.0010449	0.0010449
total bacteria	marker199	k__Bacteria|p__Pseudomonadota|c__Alphaproteobacteria|o__Rhodobacterales|f__Roseobacteraceae|g__Lentibacter	Seawater	4.00295	0.0010449	0.0010449
total bacteria	marker200	k__Bacteria|p__Bacteroidota|c__Flavobacteriia|o__Flavobacteriales|f__Crocinitomicaceae	Seawater	4.00089	1.35243e-11	1.35243e-11
total bacteria	marker201	k__Bacteria|p__Bacteroidota|c__Flavobacteriia|o__Flavobacteriales|f__Flavobacteriaceae|g__Gelidibacter|s__Gelidibacter japonicus	Seawater	3.99144	1.59085e-06	1.59085e-06
total bacteria	marker202	k__Bacteria|p__Bacteroidota|c__Flavobacteriia|o__Flavobacteriales|f__Flavobacteriaceae|g__Gelidibacter	Seawater	3.99141	1.59085e-06	1.59085e-06
total bacteria	marker203	k__Bacteria|p__Pseudomonadota|c__Gammaproteobacteria|o__	Seawater	3.97667	2.30426e-09	2.30426e-09
total bacteria	marker204	k__Bacteria|p__Pseudomonadota|c__Gammaproteobacteria|o__|f___	Seawater	3.97651	2.30426e-09	2.30426e-09
total bacteria	marker205	k__Bacteria|p__Pseudomonadota|c__Gammaproteobacteria|o__Cellvibrionales|f__Porticoccaceae|g__Porticoccus|s__Porticoccus hydrocarbonoclasticus	Seawater	3.96866	2.67699e-11	2.67699e-11
total bacteria	marker206	k__Bacteria|p__Pseudomonadota|c__Gammaproteobacteria|o__Cellvibrionales|f__Porticoccaceae|g__Porticoccus	Seawater	3.9686	2.67699e-11	2.67699e-11
total bacteria	marker207	k__Bacteria|p__Pseudomonadota|c__Gammaproteobacteria|o__Cellvibrionales|f__Porticoccaceae	Seawater	3.96849	2.67699e-11	2.67699e-11
total bacteria	marker208	k__Bacteria|p__Bacteroidota|c__Flavobacteriia|o__Flavobacteriales|f__Flavobacteriaceae|g__Gilvibacter|s__Gilvibacter sediminis	Seawater	3.96697	0.000273784	0.000273784
total bacteria	marker209	k__Bacteria|p__Bacteroidota|c__Flavobacteriia|o__Flavobacteriales|f__Flavobacteriaceae|g__Gilvibacter	Seawater	3.96317	0.000273784	0.000273784
total bacteria	marker210	k__Bacteria|p__Bacteroidota|c__Flavobacteriia|o__Flavobacteriales|f__Flavobacteriaceae|g__Polaribacter	Seawater	3.95264	0.0017049	0.0017049
total bacteria	marker211	k__Bacteria|p__Bacteroidota|c__Flavobacteriia|o__Flavobacteriales|f__Flavobacteriaceae|g__Tenacibaculum	Seawater	3.94556	6.218e-05	6.218e-05
total bacteria	marker212	k__Bacteria|p__Cyanobacteriota|c__Cyanophyceae|o__Pleurocapsales|f__Hyellaceae	Seawater	3.9345	1.09148e-08	1.09148e-08
total bacteria	marker213	k__Bacteria|p__Cyanobacteriota|c__Cyanophyceae|o__Pleurocapsales|f__Hyellaceae|g__Pleurocapsa|s__Pleurocapsa fuliginosa	Seawater	3.9345	1.09148e-08	1.09148e-08
total bacteria	marker214	k__Bacteria|p__Cyanobacteriota|c__Cyanophyceae|o__Pleurocapsales|f__Hyellaceae|g__Pleurocapsa	Seawater	3.9345	1.09148e-08	1.09148e-08
total bacteria	marker215	k__Bacteria|p__Pseudomonadota|c__Gammaproteobacteria|o__Pseudomonadales	Seawater	3.93375	6.55704e-07	6.55704e-07
total bacteria	marker216	k__Bacteria|p__Pseudomonadota|c__Gammaproteobacteria|o__Pseudomonadales|f__Pseudomonadaceae	Seawater	3.9277	1.60708e-09	1.60708e-09
total bacteria	marker217	k__Bacteria|p__Pseudomonadota|c__Gammaproteobacteria|o__Pseudomonadales|f__Pseudomonadaceae|g__Pseudomonas	Seawater	3.92765	1.60708e-09	1.60708e-09
total bacteria	marker218	k__Bacteria|p__Pseudomonadota|c__Gammaproteobacteria|o__Pseudomonadales|f__Pseudomonadaceae|g__Pseudomonas|s__Pseudomonas carbonaria	Seawater	3.92746	1.60708e-09	1.60708e-09
total bacteria	marker219	k__Bacteria|p__Pseudomonadota|c__Alphaproteobacteria|o__Rhodospirillales|f__Thalassobaculaceae|g__Nisaea|s__Nisaea sediminum	Seawater	3.91513	1.80621e-06	1.80621e-06
total bacteria	marker220	k__Bacteria|p__Bacteroidota|c__Flavobacteriia|o__Flavobacteriales|f__Vicingaceae|g__Vicingus|s__Vicingus serpentipes	Seawater	3.8705	8.47555e-09	8.47555e-09
total bacteria	marker221	k__Bacteria|p__Bacteroidota|c__Flavobacteriia|o__Flavobacteriales|f__Vicingaceae|g__Vicingus	Seawater	3.86992	8.47555e-09	8.47555e-09
total bacteria	marker222	k__Bacteria|p__Bacteroidota|c__Flavobacteriia|o__Flavobacteriales|f__Vicingaceae	Seawater	3.86949	8.47555e-09	8.47555e-09
total bacteria	marker223	k__Bacteria|p__Actinomycetota|c__Actinomycetes|o__Acidothermales|f__Acidothermaceae|g__Acidothermus|s__Acidothermus cellulolyticus	Seawater	3.84374	6.76372e-06	6.76372e-06
total bacteria	marker224	k__Bacteria|p__Actinomycetota|c__Actinomycetes|o__Acidothermales	Seawater	3.84366	6.76372e-06	6.76372e-06
total bacteria	marker225	k__Bacteria|p__Actinomycetota|c__Actinomycetes|o__Acidothermales|f__Acidothermaceae|g__Acidothermus	Seawater	3.84361	6.76372e-06	6.76372e-06
total bacteria	marker226	k__Bacteria|p__Actinomycetota|c__Actinomycetes|o__Acidothermales|f__Acidothermaceae	Seawater	3.8436	6.76372e-06	6.76372e-06
total bacteria	marker227	k__Bacteria|p__Bacteroidota|c__Flavobacteriia|o__Flavobacteriales|f__Flavobacteriaceae|g__Lacinutrix	Seawater	3.83311	5.93467e-09	5.93467e-09
total bacteria	marker228	k__Bacteria|p__Bacteroidota|c__Flavobacteriia|o__Flavobacteriales|f__Flavobacteriaceae|g__Olleya|s__Olleya marilimosa	Seawater	3.82993	0.0146567	0.0146567
total bacteria	marker229	k__Bacteria|p__Bacteroidota|c__Flavobacteriia|o__Flavobacteriales|f__Crocinitomicaceae|g__Lishizhenia|s__Lishizhenia caseinilytica	Seawater	3.81249	3.58478e-11	3.58478e-11
total bacteria	marker230	k__Bacteria|p__Bacteroidota|c__Flavobacteriia|o__Flavobacteriales|f__Crocinitomicaceae|g__Lishizhenia	Seawater	3.81243	3.58478e-11	3.58478e-11
total bacteria	marker231	k__Bacteria|p__Bacteroidota|c__Flavobacteriia|o__Flavobacteriales|f__Flavobacteriaceae|g__Bizionia|s__Bizionia arctica	Seawater	3.80825	1.73076e-11	1.73076e-11
total bacteria	marker232	k__Bacteria|p__Bacteroidota|c__Flavobacteriia|o__Flavobacteriales|f__Flavobacteriaceae|g__Bizionia	Seawater	3.80818	1.73076e-11	1.73076e-11
total bacteria	marker233	k__Bacteria|p__Pseudomonadota|c__Gammaproteobacteria|o__|f___|g__Pseudohongiella	Seawater	3.77146	6.62124e-10	6.62124e-10
total bacteria	marker234	k__Bacteria|p__Pseudomonadota|c__Gammaproteobacteria|o__|f___|g__Pseudohongiella|s__Pseudohongiella spirulinae	Seawater	3.77145	6.62124e-10	6.62124e-10
total bacteria	marker235	k__Bacteria|p__Bacteroidota|c__Flavobacteriia|o__Flavobacteriales|f__Flavobacteriaceae|g__Flavivirga|s__Flavivirga amylovorans	Seawater	3.77142	6.68949e-05	6.68949e-05
total bacteria	marker236	k__Bacteria|p__Bacteroidota|c__Flavobacteriia|o__Flavobacteriales|f__Schleiferiaceae|g__Owenweeksia	Seawater	3.76812	1.56599e-09	1.56599e-09
total bacteria	marker237	k__Bacteria|p__Bacteroidota|c__Flavobacteriia|o__Flavobacteriales|f__Schleiferiaceae|g__Owenweeksia|s__Owenweeksia hongkongensis	Seawater	3.76811	1.56599e-09	1.56599e-09
total bacteria	marker238	k__Bacteria|p__Cyanobacteriota|c__Cyanophyceae|o__Synechococcales	Seawater	3.75734	1.64927e-06	1.64927e-06
total bacteria	marker239	k__Bacteria|p__Cyanobacteriota|c__Cyanophyceae|o__Nostocales	Seawater	3.72976	9.68731e-06	9.68731e-06
total bacteria	marker240	k__Bacteria|p__Cyanobacteriota|c__Cyanophyceae|o__Nostocales|f__Calotrichaceae|g__Dulcicalothrix|s__Dulcicalothrix necridiiformans	Seawater	3.72976	9.68731e-06	9.68731e-06
total bacteria	marker241	k__Bacteria|p__Cyanobacteriota|c__Cyanophyceae|o__Nostocales|f__Calotrichaceae	Seawater	3.72975	9.68731e-06	9.68731e-06
total bacteria	marker242	k__Bacteria|p__Cyanobacteriota|c__Cyanophyceae|o__Nostocales|f__Calotrichaceae|g__Dulcicalothrix	Seawater	3.72973	9.68731e-06	9.68731e-06
total bacteria	marker243	k__Bacteria|p__Pseudomonadota|c__Alphaproteobacteria|o__Sphingomonadales	Seawater	3.71398	2.55439e-06	2.55439e-06
total bacteria	marker244	k__Bacteria|p__Pseudomonadota|c__Alphaproteobacteria|o__Sneathiellales	Seawater	3.68808	1.02022e-06	1.02022e-06
total bacteria	marker245	k__Bacteria|p__Pseudomonadota|c__Alphaproteobacteria|o__Sneathiellales|f__Sneathiellaceae	Seawater	3.68806	1.02022e-06	1.02022e-06
total bacteria	marker246	k__Bacteria|p__Pseudomonadota|c__Alphaproteobacteria|o__Sneathiellales|f__Sneathiellaceae|g__Sneathiella|s__Sneathiella aquimaris	Seawater	3.68806	1.02022e-06	1.02022e-06
total bacteria	marker247	k__Bacteria|p__Pseudomonadota|c__Alphaproteobacteria|o__Sneathiellales|f__Sneathiellaceae|g__Sneathiella	Seawater	3.68804	1.02022e-06	1.02022e-06
total bacteria	marker248	k__Bacteria|p__Bacteroidota|c__Flavobacteriia|o__Flavobacteriales|f__Flavobacteriaceae|g__Polaribacter|s__Polaribacter aestuariivivens	Seawater	3.67703	1.98037e-10	1.98037e-10
total bacteria	marker249	k__Bacteria|p__Pseudomonadota|c__Alphaproteobacteria|o__Hyphomicrobiales|f__Ahrensiaceae	Seawater	3.66132	0.00854754	0.00854754
total bacteria	marker250	k__Bacteria|p__Bacteroidota|c__Flavobacteriia|o__Flavobacteriales|f__Flavobacteriaceae|g__Flavivirga|s__Flavivirga aquimarina	Seawater	3.65883	7.91601e-09	7.91601e-09
total bacteria	marker251	k__Bacteria|p__Bacteroidota|c__Flavobacteriia|o__Flavobacteriales|f__Flavobacteriaceae|g__Wocania|s__Wocania ichthyoenteri	Seawater	3.6559	4.70587e-08	4.70587e-08
total bacteria	marker252	k__Bacteria|p__Bacteroidota|c__Flavobacteriia|o__Flavobacteriales|f__Flavobacteriaceae|g__Wocania	Seawater	3.65587	4.70587e-08	4.70587e-08
total bacteria	marker253	k__Bacteria|p__Bacteroidota|c__Chitinophagia|o__Chitinophagales	Seawater	3.64869	0.000121351	0.000121351
total bacteria	marker254	k__Bacteria|p__Bacteroidota|c__Chitinophagia	Seawater	3.64866	0.000121351	0.000121351
total bacteria	marker255	k__Bacteria|p__Bacteroidota|c__Chitinophagia|o__Chitinophagales|f__Chitinophagaceae	Seawater	3.64789	0.000121351	0.000121351
total bacteria	marker256	k__Bacteria|p__Bacteroidota|c__Chitinophagia|o__Chitinophagales|f__Chitinophagaceae|g__Taibaiella	Seawater	3.64475	0.000121351	0.000121351
total bacteria	marker257	k__Bacteria|p__Actinomycetota|c__Acidimicrobiia|o__Acidimicrobiales|f__Iamiaceae|g__Actinomarinicola|s__Actinomarinicola tropica	Seawater	3.64366	0.00033768	0.00033768
total bacteria	marker258	k__Bacteria|p__Bacteroidota|c__Chitinophagia|o__Chitinophagales|f__Chitinophagaceae|g__Taibaiella|s__Taibaiella chishuiensis	Seawater	3.64344	0.000121351	0.000121351
total bacteria	marker259	k__Bacteria|p__Actinomycetota|c__Acidimicrobiia|o__Acidimicrobiales	Seawater	3.64342	0.00033768	0.00033768
total bacteria	marker260	k__Bacteria|p__Actinomycetota|c__Acidimicrobiia|o__Acidimicrobiales|f__Iamiaceae|g__Actinomarinicola	Seawater	3.64335	0.00033768	0.00033768
total bacteria	marker261	k__Bacteria|p__Actinomycetota|c__Acidimicrobiia	Seawater	3.64292	0.00033768	0.00033768
total bacteria	marker262	k__Bacteria|p__Actinomycetota|c__Acidimicrobiia|o__Acidimicrobiales|f__Iamiaceae	Seawater	3.64268	0.00033768	0.00033768
total bacteria	marker263	k__Bacteria|p__Actinomycetota|c__Actinomycetes|o__Micrococcales|f__Microbacteriaceae|g__Aquiluna	Seawater	3.63378	0.000906562	0.000906562
total bacteria	marker264	k__Bacteria|p__Actinomycetota|c__Actinomycetes|o__Micrococcales|f__Microbacteriaceae|g__Aquiluna|s__Candidatus Aquiluna rubra	Seawater	3.6327	0.000906562	0.000906562
total bacteria	marker265	k__Bacteria|p__Bacteroidota|c__Flavobacteriia|o__Flavobacteriales|f__Schleiferiaceae|g__Phaeocystidibacter|s__Phaeocystidibacter luteus	Seawater	3.62105	9.76327e-07	9.76327e-07
total bacteria	marker266	k__Bacteria|p__Pseudomonadota|c__Gammaproteobacteria|o__|f___|g__Sedimenticola|s__Sedimenticola thiotaurini	Seawater	3.56099	2.83758e-05	2.83758e-05
total bacteria	marker267	k__Bacteria|p__Pseudomonadota|c__Gammaproteobacteria|o__|f___|g__Sedimenticola	Seawater	3.55697	2.83758e-05	2.83758e-05
total bacteria	marker268	k__Bacteria|p__Bacteroidota|c__Flavobacteriia|o__Flavobacteriales|f__Flavobacteriaceae|g__Olleya|s__Olleya algicola	Seawater	3.55488	0.000884352	0.000884352
total bacteria	marker269	k__Bacteria|p__Bacteroidota|c__Flavobacteriia|o__Flavobacteriales|f__Flavobacteriaceae|g__Lacinutrix|s__Lacinutrix gracilariae	Seawater	3.55299	2.39715e-08	2.39715e-08
total bacteria	marker270	k__Bacteria|p__Bacteroidota|c__Flavobacteriia|o__Flavobacteriales|f__Crocinitomicaceae|g__Salinirepens	Seawater	3.55041	1.71763e-07	1.71763e-07
total bacteria	marker271	k__Bacteria|p__Bacteroidota|c__Flavobacteriia|o__Flavobacteriales|f__Crocinitomicaceae|g__Salinirepens|s__Salinirepens amamiensis	Seawater	3.55039	1.71763e-07	1.71763e-07
total bacteria	marker272	k__Bacteria|p__Cyanobacteriota|c__Cyanophyceae|o__Oscillatoriales	Seawater	3.53179	2.79176e-06	2.79176e-06
total bacteria	marker273	k__Bacteria|p__Cyanobacteriota|c__Cyanophyceae|o__Oscillatoriales|f__Cyanothecaceae	Seawater	3.53138	2.79176e-06	2.79176e-06
total bacteria	marker274	k__Bacteria|p__Cyanobacteriota|c__Cyanophyceae|o__Oscillatoriales|f__Cyanothecaceae|g__Cyanothece|s__Cyanothece aeruginosa	Seawater	3.53132	2.79176e-06	2.79176e-06
total bacteria	marker275	k__Bacteria|p__Cyanobacteriota|c__Cyanophyceae|o__Oscillatoriales|f__Cyanothecaceae|g__Cyanothece	Seawater	3.53074	2.79176e-06	2.79176e-06
total bacteria	marker276	k__Bacteria|p__Pseudomonadota|c__Alphaproteobacteria|o__Rhodobacterales|f__Roseobacteraceae|g__Thalassobius	Seawater	3.52211	3.38835e-05	3.38835e-05
total bacteria	marker277	k__Bacteria|p__Pseudomonadota|c__Alphaproteobacteria|o__Kordiimonadales|f__Kordiimonadaceae|g__Kordiimonas	Seawater	3.51908	0.0380757	0.0380757
total bacteria	marker278	k__Bacteria|p__Pseudomonadota|c__Alphaproteobacteria|o__Kordiimonadales|f__Kordiimonadaceae|g__Kordiimonas|s__Kordiimonas lacus	Seawater	3.51794	0.0380757	0.0380757
total bacteria	marker279	k__Bacteria|p__Pseudomonadota|c__Alphaproteobacteria|o__Rhodobacterales|f__Roseobacteraceae|g__Thalassobius|s__Thalassobius aquimarinus	Seawater	3.51739	3.38835e-05	3.38835e-05
total bacteria	marker280	k__Bacteria|p__Bacteroidota|c__Flavobacteriia|o__Flavobacteriales|f__Parvicellaceae|g__Parvicella|s__Parvicella tangerina	Seawater	3.51626	1.01242e-08	1.01242e-08
total bacteria	marker281	k__Bacteria|p__Bacteroidota|c__Flavobacteriia|o__Flavobacteriales|f__Flavobacteriaceae|g__Lacinutrix|s__Lacinutrix venerupis	Seawater	3.51416	0.000427544	0.000427544
total bacteria	marker282	k__Bacteria|p__Pseudomonadota|c__Alphaproteobacteria|o__Kordiimonadales	Seawater	3.51411	0.0380757	0.0380757
total bacteria	marker283	k__Bacteria|p__Pseudomonadota|c__Alphaproteobacteria|o__Kordiimonadales|f__Kordiimonadaceae	Seawater	3.51235	0.0380757	0.0380757
total bacteria	marker284	k__Bacteria|p__Bacteroidota|c__Flavobacteriia|o__Flavobacteriales|f__Parvicellaceae|g__Parvicella	Seawater	3.51128	1.01242e-08	1.01242e-08
total bacteria	marker285	k__Bacteria|p__Cyanobacteriota|c__Cyanophyceae|o__Synechococcales|f__Trichocoleusaceae|g__Trichocoleus	Seawater	3.50935	0.00133517	0.00133517
total bacteria	marker286	k__Bacteria|p__Cyanobacteriota|c__Cyanophyceae|o__Synechococcales|f__Trichocoleusaceae	Seawater	3.50924	0.00133517	0.00133517
total bacteria	marker287	k__Bacteria|p__Cyanobacteriota|c__Cyanophyceae|o__Synechococcales|f__Trichocoleusaceae|g__Trichocoleus|s__Trichocoleus desertorum	Seawater	3.50914	0.00133517	0.00133517
total bacteria	marker288	k__Bacteria|p__Bacteroidota|c__Flavobacteriia|o__Flavobacteriales|f__Parvicellaceae	Seawater	3.508	1.01242e-08	1.01242e-08
total bacteria	marker289	k__Bacteria|p__Bacteroidota|c__Flavobacteriia|o__Flavobacteriales|f__Flavobacteriaceae|g__Cellulophaga	Seawater	3.49055	0.00015427	0.00015427
total bacteria	marker290	k__Bacteria|p__Bacteroidota|c__Flavobacteriia|o__Flavobacteriales|f__Flavobacteriaceae|g__Cellulophaga|s__Cellulophaga tyrosinoxydans	Seawater	3.48849	0.00015427	0.00015427
total bacteria	marker291	k__Bacteria|p__Balneolota|c__Balneolia|o__Balneolales|f__Balneolaceae|g__Gracilimonas	Seawater	3.48551	0.000462972	0.000462972
total bacteria	marker292	k__Bacteria|p__Balneolota	Seawater	3.48484	0.000462972	0.000462972
total bacteria	marker293	k__Bacteria|p__Balneolota|c__Balneolia|o__Balneolales|f__Balneolaceae	Seawater	3.48446	0.000462972	0.000462972
total bacteria	marker294	k__Bacteria|p__Balneolota|c__Balneolia|o__Balneolales|f__Balneolaceae|g__Gracilimonas|s__Gracilimonas halophila	Seawater	3.48438	0.000462972	0.000462972
total bacteria	marker295	k__Bacteria|p__Bacteroidota|c__Flavobacteriia|o__Flavobacteriales|f__Flavobacteriaceae|g__Siansivirga	Seawater	3.48305	1.74658e-05	1.74658e-05
total bacteria	marker296	k__Bacteria|p__Balneolota|c__Balneolia|o__Balneolales	Seawater	3.48283	0.000462972	0.000462972
total bacteria	marker297	k__Bacteria|p__Balneolota|c__Balneolia	Seawater	3.48234	0.000462972	0.000462972
total bacteria	marker298	k__Bacteria|p__Bacteroidota|c__Flavobacteriia|o__Flavobacteriales|f__Flavobacteriaceae|g__Siansivirga|s__Siansivirga zeaxanthinifaciens	Seawater	3.47767	1.74658e-05	1.74658e-05
total bacteria	marker299	k__Bacteria|p__Pseudomonadota|c__Gammaproteobacteria|o__Thiotrichales|f__Piscirickettsiaceae	Seawater	3.46609	0.0108121	0.0108121
total bacteria	marker300	k__Bacteria|p__Pseudomonadota|c__Gammaproteobacteria|o__Thiotrichales|f__Piscirickettsiaceae|g__Cycloclasticus|s__Cycloclasticus spirillensus	Seawater	3.46527	0.0108121	0.0108121
total bacteria	marker301	k__Bacteria|p__Pseudomonadota|c__Gammaproteobacteria|o__Thiotrichales	Seawater	3.4652	0.0108121	0.0108121
total bacteria	marker302	k__Bacteria|p__Pseudomonadota|c__Gammaproteobacteria|o__Thiotrichales|f__Piscirickettsiaceae|g__Cycloclasticus	Seawater	3.46463	0.0108121	0.0108121
total bacteria	marker303	k__Bacteria|p__Cyanobacteriota|c__Cyanophyceae|o__Pleurocapsales|f__Dermocarpellaceae	Seawater	3.44746	0.00154615	0.00154615
total bacteria	marker304	k__Bacteria|p__Pseudomonadota|c__Alphaproteobacteria|o__Sphingomonadales|f__Sphingomonadaceae|g__Novosphingobium	Seawater	3.44691	8.1855e-07	8.1855e-07
total bacteria	marker305	k__Bacteria|p__Pseudomonadota|c__Alphaproteobacteria|o__Sphingomonadales|f__Sphingomonadaceae|g__Novosphingobium|s__Novosphingobium acidiphilum	Seawater	3.44691	8.1855e-07	8.1855e-07
total bacteria	marker306	k__Bacteria|p__Pseudomonadota|c__Alphaproteobacteria|o__Sphingomonadales|f__Sphingomonadaceae	Seawater	3.44691	8.1855e-07	8.1855e-07
total bacteria	marker307	k__Bacteria|p__Cyanobacteriota|c__Cyanophyceae|o__Pleurocapsales|f__Dermocarpellaceae|g__Stanieria	Seawater	3.44562	0.00154615	0.00154615
total bacteria	marker308	k__Bacteria|p__Cyanobacteriota|c__Cyanophyceae|o__Pleurocapsales|f__Dermocarpellaceae|g__Stanieria|s__Stanieria cyanosphaera	Seawater	3.44498	0.00154615	0.00154615
total bacteria	marker309	k__Bacteria|p__Pseudomonadota|c__Alphaproteobacteria|o__Rhodobacterales|f__Paracoccaceae|g__Paenirhodobacter	Seawater	3.44196	1.33961e-05	1.33961e-05
total bacteria	marker310	k__Bacteria|p__Pseudomonadota|c__Alphaproteobacteria|o__Rhodobacterales|f__Paracoccaceae|g__Paenirhodobacter|s__Paenirhodobacter enshiensis	Seawater	3.44037	1.33961e-05	1.33961e-05
total bacteria	marker311	k__Bacteria|p__Pseudomonadota|c__Alphaproteobacteria|o__Emcibacterales|f__Emcibacteraceae	Seawater	3.43859	0.000810092	0.000810092
total bacteria	marker312	k__Bacteria|p__Pseudomonadota|c__Alphaproteobacteria|o__Emcibacterales|f__Emcibacteraceae|g__Pseudemcibacter|s__Pseudemcibacter aquimaris	Seawater	3.43776	0.000810092	0.000810092
total bacteria	marker313	k__Bacteria|p__Pseudomonadota|c__Alphaproteobacteria|o__Emcibacterales|f__Emcibacteraceae|g__Pseudemcibacter	Seawater	3.43771	0.000810092	0.000810092
total bacteria	marker314	k__Bacteria|p__Pseudomonadota|c__Alphaproteobacteria|o__Emcibacterales	Seawater	3.43763	0.000810092	0.000810092
total bacteria	marker315	k__Bacteria|p__Pseudomonadota|c__Alphaproteobacteria|o__Rhodospirillales|f__Thalassospiraceae|g__Magnetovibrio	Seawater	3.43472	3.87855e-06	3.87855e-06
total bacteria	marker316	k__Bacteria|p__Pseudomonadota|c__Alphaproteobacteria|o__Rhodospirillales|f__Thalassospiraceae	Seawater	3.43348	3.87855e-06	3.87855e-06
total bacteria	marker317	k__Bacteria|p__Pseudomonadota|c__Alphaproteobacteria|o__Rhodospirillales|f__Thalassospiraceae|g__Magnetovibrio|s__Magnetovibrio blakemorei	Seawater	3.43003	3.87855e-06	3.87855e-06
total bacteria	marker318	k__Bacteria|p__Pseudomonadota|c__Gammaproteobacteria|o__Moraxellales|f__Moraxellaceae|g__Moraxella|s__Moraxella oblonga	Seawater	3.42967	7.56905e-10	7.56905e-10
total bacteria	marker319	k__Bacteria|p__Pseudomonadota|c__Gammaproteobacteria|o__Moraxellales|f__Moraxellaceae|g__Moraxella	Seawater	3.42964	7.56905e-10	7.56905e-10
total bacteria	marker320	k__Bacteria|p__Pseudomonadota|c__Gammaproteobacteria|o__Oceanospirillales|f__Oceanospirillaceae|g__Maribrevibacterium	Seawater	3.4209	0.0146247	0.0146247
total bacteria	marker321	k__Bacteria|p__Pseudomonadota|c__Gammaproteobacteria|o__Oceanospirillales|f__Oceanospirillaceae|g__Maribrevibacterium|s__Maribrevibacterium harenarium	Seawater	3.41675	0.0146247	0.0146247
total bacteria	marker322	k__Bacteria|p__Cyanobacteriota|c__Cyanophyceae|o__Synechococcales|f__Prochlorococcaceae|g__Parasynechococcus|s__Parasynechococcus marenigrum	Seawater	3.40352	8.91522e-05	8.91522e-05
total bacteria	marker323	k__Bacteria|p__Cyanobacteriota|c__Cyanophyceae|o__Synechococcales|f__Prochlorococcaceae	Seawater	3.4014	8.91522e-05	8.91522e-05
total bacteria	marker324	k__Bacteria|p__Cyanobacteriota|c__Cyanophyceae|o__Synechococcales|f__Prochlorococcaceae|g__Parasynechococcus	Seawater	3.40104	8.91522e-05	8.91522e-05
total bacteria	marker325	k__Bacteria|p__Pseudomonadota|c__Gammaproteobacteria|o__Oceanospirillales|f__Balneatrichaceae|g__Balneatrix|s__Balneatrix alpica	Seawater	3.39171	0.00901044	0.00901044
total bacteria	marker326	k__Bacteria|p__Pseudomonadota|c__Gammaproteobacteria|o__Oceanospirillales|f__Balneatrichaceae	Seawater	3.39123	0.00901044	0.00901044
total bacteria	marker327	k__Bacteria|p__Pseudomonadota|c__Gammaproteobacteria|o__Oceanospirillales|f__Balneatrichaceae|g__Balneatrix	Seawater	3.39014	0.00901044	0.00901044
total bacteria	marker328	k__Bacteria|p__Pseudomonadota|c__Alphaproteobacteria|o__Sphingomonadales|f__Sphingosinicellaceae	Seawater	3.38754	1.22102e-05	1.22102e-05
total bacteria	marker329	k__Bacteria|p__Pseudomonadota|c__Alphaproteobacteria|o__Sphingomonadales|f__Sphingosinicellaceae|g__Sandarakinorhabdus	Seawater	3.38746	1.22102e-05	1.22102e-05
total bacteria	marker330	k__Bacteria|p__Pseudomonadota|c__Alphaproteobacteria|o__Sphingomonadales|f__Sphingosinicellaceae|g__Sandarakinorhabdus|s__Sandarakinorhabdus oryzae	Seawater	3.38745	1.22102e-05	1.22102e-05
total bacteria	marker331	k__Bacteria|p__Bacteroidota|c__Flavobacteriia|o__Flavobacteriales|f__Flavobacteriaceae|g__Olleya|s__Olleya sediminilitoris	Seawater	3.37011	0.000783366	0.000783366
total bacteria	marker332	k__Bacteria|p__Pseudomonadota|c__Alphaproteobacteria|o__Rhodospirillales|f__Thalassobaculaceae|g__Nisaea|s__Nisaea denitrificans	Seawater	3.33031	0.000243813	0.000243813
total bacteria	marker333	k__Bacteria|p__Pseudomonadota|c__Alphaproteobacteria|o__Rhodobacterales|f__Roseobacteraceae|g__Sulfitobacter|s__Sulfitobacter aestuarii	Seawater	3.30683	0.0242763	0.0242763
total bacteria	marker334	k__Bacteria|p__Pseudomonadota|c__Alphaproteobacteria|o__Rhodobacterales|f__Paracoccaceae|g__Paracoccus|s__Paracoccus litorisediminis	Seawater	3.27298	0.000129644	0.000129644
total bacteria	marker335	k__Bacteria|p__Pseudomonadota|c__Alphaproteobacteria|o__Rhodobacterales|f__Paracoccaceae|g__Paracoccus	Seawater	3.27051	0.000129644	0.000129644
total bacteria	marker336	k__Bacteria|p__Pseudomonadota|c__Gammaproteobacteria|o__Pseudomonadales|f__Marinobacteraceae|g__Marinobacter|s__Marinobacter salicampi	Seawater	3.25706	0.000145894	0.000145894
total bacteria	marker337	k__Bacteria|p__Pseudomonadota|c__Gammaproteobacteria|o__Alteromonadales|f__Colwelliaceae|g__Litorilituus	Seawater	3.2511	0.0249777	0.0249777
total bacteria	marker338	k__Bacteria|p__Pseudomonadota|c__Gammaproteobacteria|o__Alteromonadales|f__Colwelliaceae|g__Litorilituus|s__Litorilituus lipolyticus	Seawater	3.23914	0.0249777	0.0249777
total bacteria	marker339	k__Bacteria|p__Bacteroidota|c__Flavobacteriia|o__Flavobacteriales|f__Flavobacteriaceae|g__Spongiivirga|s__Spongiivirga citrea	Seawater	3.21008	0.00579661	0.00579661
total bacteria	marker340	k__Bacteria|p__Bacteroidota|c__Flavobacteriia|o__Flavobacteriales|f__Flavobacteriaceae|g__Spongiivirga	Seawater	3.20559	0.00579661	0.00579661
total bacteria	marker341	k__Bacteria|p__Pseudomonadota|c__Gammaproteobacteria|o__Pseudomonadales|f__Marinobacteraceae	Seawater	3.20274	0.0461952	0.0461952
total bacteria	marker342	k__Bacteria|p__Pseudomonadota|c__Gammaproteobacteria|o__Pseudomonadales|f__Marinobacteraceae|g__Marinobacter	Seawater	3.1932	0.0461952	0.0461952
total bacteria	marker343	k__Bacteria|p__Bacteroidota|c__Saprospiria|o__Saprospirales|f__Saprospiraceae|g__Aureispira	Seawater	3.18788	0.0011058	0.0011058
total bacteria	marker344	k__Bacteria|p__Pseudomonadota|c__Gammaproteobacteria|o__Chromatiales|f__Granulosicoccaceae|g__Granulosicoccus|s__Granulosicoccus antarcticus	Seawater	3.18616	2.7841e-05	2.7841e-05
total bacteria	marker345	k__Bacteria|p__Bacteroidota|c__Saprospiria|o__Saprospirales|f__Saprospiraceae|g__Aureispira|s__Aureispira maritima	Seawater	3.17859	0.0011058	0.0011058
total bacteria	marker346	k__Bacteria|p__Bacteroidota|c__Saprospiria|o__Saprospirales|f__Saprospiraceae	Seawater	3.17749	0.0011058	0.0011058
total bacteria	marker347	k__Bacteria|p__Bacteroidota|c__Flavobacteriia|o__Flavobacteriales|f__Flavobacteriaceae|g__Polaribacter|s__Polaribacter marinivivus	Seawater	3.17159	0.000325423	0.000325423
total bacteria	marker348	k__Bacteria|p__Verrucomicrobiota	Seawater	3.15236	6.68471e-05	6.68471e-05
total bacteria	marker349	k__Bacteria|p__Verrucomicrobiota|c__Verrucomicrobiae|o__Verrucomicrobiales|f__Verrucomicrobiaceae|g__Persicirhabdus|s__Persicirhabdus sediminis	Seawater	3.152	6.68471e-05	6.68471e-05
total bacteria	marker350	k__Bacteria|p__Verrucomicrobiota|c__Verrucomicrobiae|o__Verrucomicrobiales	Seawater	3.14974	6.68471e-05	6.68471e-05
total bacteria	marker351	k__Bacteria|p__Verrucomicrobiota|c__Verrucomicrobiae|o__Verrucomicrobiales|f__Verrucomicrobiaceae|g__Persicirhabdus	Seawater	3.14842	6.68471e-05	6.68471e-05
total bacteria	marker352	k__Bacteria|p__Verrucomicrobiota|c__Verrucomicrobiae|o__Verrucomicrobiales|f__Verrucomicrobiaceae	Seawater	3.14801	6.68471e-05	6.68471e-05
total bacteria	marker353	k__Bacteria|p__Verrucomicrobiota|c__Verrucomicrobiae	Seawater	3.14769	6.68471e-05	6.68471e-05
total bacteria	marker354	k__Bacteria|p__Bacteroidota|c__Flavobacteriia|o__Flavobacteriales|f__Flavobacteriaceae|g__Cochleicola|s__Cochleicola gelatinilyticus	Seawater	3.07697	0.0306299	0.0306299
total bacteria	marker355	k__Bacteria|p__Bacteroidota|c__Flavobacteriia|o__Flavobacteriales|f__Flavobacteriaceae|g__Cochleicola	Seawater	3.06888	0.0306299	0.0306299
potentially pathogenic bacteria community	marker1	k__Bacteria|p__Pseudomonadota|c__Gammaproteobacteria|o__Vibrionales|f__Vibrionaceae|g__Vibrio|s__Vibrio alginolyticus	EPS	5.13372	0.0410873	0.0410873
potentially pathogenic bacteria community	marker2	k__Bacteria|p__Bacteroidota|c__Flavobacteriia|o__Flavobacteriales|f__Flavobacteriaceae|g__Tenacibaculum	EPS	4.73713	0.0483728	0.0483728
potentially pathogenic bacteria community	marker3	k__Bacteria|p__Bacteroidota|c__Flavobacteriia|o__Flavobacteriales|f__Flavobacteriaceae|g__Tenacibaculum|s__Tenacibaculum lutimaris	EPS	4.64487	0.00366117	0.00366117
potentially pathogenic bacteria community	marker4	k__Bacteria|p__Bacillota|c__Bacilli|o__Bacillales|f__Bacillaceae	EPS	4.47919	0.0450228	0.0450228
potentially pathogenic bacteria community	marker5	k__Bacteria|p__Pseudomonadota|c__Gammaproteobacteria|o__Vibrionales|f__Vibrionaceae|g__Vibrio|s__Vibrio jasicida	EPS	4.1147	0.0302895	0.0302895
potentially pathogenic bacteria community	marker6	k__Bacteria|p__Pseudomonadota|c__Gammaproteobacteria|o__Vibrionales|f__Vibrionaceae|g__Vibrio|s__Vibrio parahaemolyticus	EPS	4.01111	0.0262461	0.0262461
potentially pathogenic bacteria community	marker7	k__Bacteria|p__Pseudomonadota|c__Alphaproteobacteria|o__Rickettsiales|f__Rickettsiaceae|g__Rickettsia|s__Rickettsia japonica	EPS	3.73354	0.0450032	0.0450032
potentially pathogenic bacteria community	marker8	k__Bacteria|p__Pseudomonadota|c__Gammaproteobacteria|o__Oceanospirillales|f__Balneatrichaceae	Seawater	5.05688	0.00276293	0.00276293
potentially pathogenic bacteria community	marker9	k__Bacteria|p__Pseudomonadota|c__Gammaproteobacteria|o__Oceanospirillales	Seawater	5.05644	0.00276293	0.00276293
potentially pathogenic bacteria community	marker10	k__Bacteria|p__Pseudomonadota|c__Gammaproteobacteria|o__Oceanospirillales|f__Balneatrichaceae|g__Balneatrix|s__Balneatrix alpica	Seawater	5.05588	0.00276293	0.00276293
potentially pathogenic bacteria community	marker11	k__Bacteria|p__Bacteroidota|c__Flavobacteriia|o__Flavobacteriales|f__Flavobacteriaceae|g__Lacinutrix	Seawater	5.05371	0.00325057	0.00325057
potentially pathogenic bacteria community	marker12	k__Bacteria|p__Bacteroidota|c__Flavobacteriia|o__Flavobacteriales|f__Flavobacteriaceae|g__Lacinutrix|s__Lacinutrix venerupis	Seawater	5.05145	0.00325057	0.00325057
potentially pathogenic bacteria community	marker13	k__Bacteria|p__Pseudomonadota|c__Gammaproteobacteria|o__Oceanospirillales|f__Balneatrichaceae|g__Balneatrix	Seawater	5.04908	0.00276293	0.00276293
potentially pathogenic bacteria community	marker14	k__Bacteria|p__Campylobacterota|c__Epsilonproteobacteria	Seawater	4.56839	0.0110344	0.0110344
potentially pathogenic bacteria community	marker15	k__Bacteria|p__Campylobacterota	Seawater	4.56583	0.0110344	0.0110344
potentially pathogenic bacteria community	marker16	k__Bacteria|p__Campylobacterota|c__Epsilonproteobacteria|o__Campylobacterales	Seawater	4.56083	0.0110344	0.0110344
potentially pathogenic bacteria community	marker17	k__Bacteria|p__Campylobacterota|c__Epsilonproteobacteria|o__Campylobacterales|f__Arcobacteraceae	Seawater	4.55948	0.0110344	0.0110344
potentially pathogenic bacteria community	marker18	k__Bacteria|p__Pseudomonadota|c__Gammaproteobacteria|o__Vibrionales|f__Vibrionaceae|g__Vibrio|s__Vibrio cidicii	Seawater	4.53292	0.000128613	0.000128613
potentially pathogenic bacteria community	marker19	k__Bacteria|p__Campylobacterota|c__Epsilonproteobacteria|o__Campylobacterales|f__Arcobacteraceae|g__Arcobacter	Seawater	4.41112	0.0249707	0.0249707
potentially pathogenic bacteria community	marker20	k__Bacteria|p__Pseudomonadota|c__Gammaproteobacteria|o__Vibrionales|f__Vibrionaceae|g__Vibrio|s__Vibrio fortis	Seawater	4.22721	0.0249846	0.0249846
potentially pathogenic bacteria community	marker21	k__Bacteria|p__Pseudomonadota|c__Gammaproteobacteria|o__Vibrionales|f__Vibrionaceae|g__Vibrio|s__Vibrio chagasii	Seawater	4.15017	0.00845897	0.00845897
potentially pathogenic bacteria community	marker22	k__Bacteria|p__Pseudomonadota|c__Betaproteobacteria|o__Burkholderiales|f__Burkholderiaceae	Seawater	4.12379	0.00485155	0.00485155
potentially pathogenic bacteria community	marker23	k__Bacteria|p__Pseudomonadota|c__Betaproteobacteria	Seawater	4.12367	0.00485155	0.00485155
potentially pathogenic bacteria community	marker24	k__Bacteria|p__Pseudomonadota|c__Betaproteobacteria|o__Burkholderiales	Seawater	4.11733	0.00485155	0.00485155
potentially pathogenic bacteria community	marker25	k__Bacteria|p__Pseudomonadota|c__Gammaproteobacteria|o__Legionellales	Seawater	4.0407	0.00482018	0.00482018
potentially pathogenic bacteria community	marker26	k__Bacteria|p__Pseudomonadota|c__Gammaproteobacteria|o__Legionellales|f__Legionellaceae	Seawater	4.00613	0.00479176	0.00479176
potentially pathogenic bacteria community	marker27	k__Bacteria|p__Pseudomonadota|c__Gammaproteobacteria|o__Legionellales|f__Legionellaceae|g__Legionella	Seawater	4.00068	0.00479176	0.00479176
potentially pathogenic bacteria community	marker28	k__Bacteria|p__Pseudomonadota|c__Betaproteobacteria|o__Burkholderiales|f__Burkholderiaceae|g__Burkholderia	Seawater	3.93009	0.0249499	0.0249499
potentially pathogenic bacteria community	marker29	k__Bacteria|p__Pseudomonadota|c__Gammaproteobacteria|o__Legionellales|f__Legionellaceae|g__Legionella|s__Legionella erythra	Seawater	3.92683	0.00839819	0.00839819
potentially pathogenic bacteria community	marker30	k__Bacteria|p__Pseudomonadota|c__Betaproteobacteria|o__Burkholderiales|f__Burkholderiaceae|g__Burkholderia|s__Burkholderia pseudomultivorans	Seawater	3.92149	0.0249499	0.0249499

## Sheet: Table S5
Table S5. Statistics of All Taxa Analyzed Using Microbiome Multivariable Association With Linear Models 2 (MaAsLin2). False Discovery Rate (FDR)-Adjusted p values Are Shown in the Last Column (q value). (Eutrophication Index: EI, Dissolved Oxygen: DO, Dissolved Organic Carbon: DOC)
Feature	Factor	Coefficient	Standard error	Number of samples	Number of non-zero samples	p value	q value
ASV483	DO	-6.90511	1.29814	33	7	1.45002e-05	0.00182702
ASV483	pH	3.16211	0.567255	33	7	7.43158e-06	0.00182702
ASV483	temperature	-4.65074	1.00077	33	7	8.53108e-05	0.00716611
ASV629	salinity	1.51126	0.349255	33	12	0.000198391	0.00999891
ASV629	DOC	1.47035	0.33718	33	12	0.000181584	0.00999891
ASV483	EI	-1.94002	0.496476	33	7	0.000594659	0.0249757
ASV913	pH	1.05167	0.287283	33	4	0.00112514	0.040505
ASV483	salinity	-1.51892	0.483826	33	7	0.00418495	0.131826
ASV29	pH	4.59719	1.28908	33	16	0.0162957	0.144579
ASV29	EI	-3.86953	1.12964	33	16	0.018936	0.144579
ASV1120	temperature	-1.87569	0.659143	33	4	0.00853165	0.144579
ASV1120	DO	-2.32743	0.855003	33	4	0.0114236	0.144579
ASV1120	pH	1.05097	0.373614	33	4	0.00922066	0.144579
ASV1120	EI	-0.948513	0.326996	33	4	0.00747985	0.144579
ASV392	DOC	1.44635	0.450348	33	4	0.0212278	0.144579
ASV629	pH	-1.0987	0.409479	33	12	0.0125122	0.144579
ASV42	temperature	-4.53901	1.64396	33	29	0.0104262	0.144579
ASV42	DOC	1.98921	0.767302	33	29	0.015434	0.144579
ASV140	temperature	-8.66938	2.25105	33	7	0.0112985	0.144579
ASV140	salinity	-3.47338	1.07006	33	7	0.0210471	0.144579
ASV140	DO	-11.4983	2.92545	33	7	0.0105001	0.144579
ASV140	pH	5.84943	1.29887	33	7	0.00635092	0.144579
ASV140	EI	-4.21009	1.13822	33	7	0.0139685	0.144579
ASV473	pH	2.20452	0.765041	33	6	0.0078305	0.144579
ASV113	temperature	-5.02762	1.3926	33	6	0.014611	0.144579
ASV113	DO	-6.20643	1.81018	33	6	0.017914	0.144579
ASV113	pH	2.74496	0.804603	33	6	0.0188515	0.144579
ASV113	EI	-2.43094	0.705079	33	6	0.0181174	0.144579
ASV14	temperature	-3.00437	0.845362	33	4	0.0140264	0.144579
ASV14	DO	-3.56096	1.09658	33	4	0.0201467	0.144579
ASV14	EI	-1.43064	0.419559	33	4	0.0191643	0.144579
ASV913	temperature	-1.25727	0.506835	33	4	0.0199099	0.144579
ASV913	salinity	-0.602007	0.245031	33	4	0.0210041	0.144579
ASV913	DO	-1.95159	0.657437	33	4	0.00635271	0.144579
ASV50	temperature	-11.0655	3.36044	33	10	0.0202577	0.144579
ASV50	pH	6.87575	1.93889	33	10	0.016026	0.144579
ASV50	EI	-5.84897	1.69908	33	10	0.0179306	0.144579
ASV50	DO	-13.9641	4.36717	33	10	0.0227315	0.150745
ASV330	EI	-3.6385	1.17987	33	11	0.0269575	0.174187
ASV330	temperature	-6.94827	2.32794	33	11	0.0294787	0.176913
ASV29	temperature	-6.68678	2.23605	33	16	0.0294855	0.176913
ASV14	pH	1.44969	0.479346	33	4	0.0289815	0.176913
ASV913	EI	-0.575045	0.251437	33	4	0.0305793	0.179209
ASV50	salinity	-4.57691	1.59749	33	10	0.0324992	0.186132
ASV330	DO	-8.67203	3.02648	33	11	0.0340792	0.190843
ASV330	pH	3.76921	1.34644	33	11	0.0375787	0.201486
ASV113	salinity	-1.83073	0.661262	33	6	0.0373771	0.201486
ASV29	salinity	-2.87565	1.06372	33	16	0.04035	0.211838
ASV1120	salinity	-0.684265	0.318665	33	4	0.0412678	0.212234
ASV29	DO	-7.58985	2.90559	33	16	0.0466053	0.233469
ASV12	EI	-0.850873	0.408528	33	4	0.0472496	0.233469
